# Supplementary material for: Self-association of human beta-galactocerebrosidase: Dependence on pH, salt, and surfactant
Source: PLoS One. 2019 Dec 23;14(12):e0226618. doi: 10.1371/journal.pone.0226618 (PMC6927645; doi:10.1371/journal.pone.0226618)
Supplement: S2 File — (XLSX) [file pone.0226618.s005.xlsx]

## Sheet: 50mM NaCl
50mM NaCl-1gpL		50mM NaCl-0.3gpL		50mM NaCl-0.1gpL		50mM NaCl-0.03gpL
s*	Norm <s* g(s*)>	s*	Norm <s* g(s*)>	s*	Norm <s* g(s*)>	s*	Norm <s* g(s*)>
2	-0.176	1.91	-2.11	2.09	5.776	2.02	34.125*
2.02	-0.105	1.92	-1.09	2.11	3.4	2.03	19.275*
2.03	-0.0388	1.94	-0.754	2.12	2.52	2.05	14.25*
2.05	0.187	1.95	-0.472	2.14	5.184	2.07	22.125*
2.06	0.199	1.97	-0.209	2.15	4.216	2.08	15.15*
2.08	0.202	1.99	-0.138	2.17	-0.7848	2.1	12.15*
2.1	0.43	2	0.268	2.19	0.3	2.11	13.65*
2.11	0.288	2.02	0.171	2.2	0.5272	2.13	9.9*
2.13	-0.00939	2.03	-0.545	2.22	0.6416	2.15	8.25*
2.14	0.0106	2.05	-0.27	2.24	0.52	2.16	10.575*
2.16	0.0241	2.06	-0.186	2.25	-1.568	2.18	7.4325*
2.18	0.103	2.08	-0.616	2.27	-0.5328	2.19	10.875*
2.2	0.128	2.1	-0.36	2.29	-0.2656	2.21	7.245*
2.21	-0.0136	2.11	-0.268	2.3	-0.2208	2.23	5.82*
2.23	0.00487	2.13	-0.197	2.32	-0.2184	2.24	8.025*
2.25	0.0149	2.15	-0.143	2.34	-1.208	2.26	6.0375*
2.26	0.0556	2.16	-0.513	2.36	-0.4336	2.28	8.55*
2.28	0.0673	2.18	-0.341	2.37	-0.2296	2.3	5.88*
2.3	-0.0453	2.2	-0.269	2.39	0.14	2.31	4.785*
2.32	-0.0172	2.21	-0.392	2.41	0.1	2.33	6.3*
2.34	-0.00357	2.23	-0.256	2.43	-0.788	2.35	4.6725*
2.35	0.0587	2.25	-0.509	2.45	-0.388	2.37	7.3725*
2.37	0.044	2.27	-0.323	2.47	-0.2448	2.38	5.175*
2.39	-0.0378	2.29	-0.248	2.48	0.66	2.4	4.275*
2.41	0.00224	2.3	-0.312	2.5	0.552	2.42	5.895*
2.43	-0.0502	2.32	-0.232	2.52	0.6232	2.44	4.185*
2.45	-0.0228	2.34	-0.473	2.54	0.54	2.46	5.3175*
2.47	-0.053	2.36	-0.302	2.56	0.2288	2.48	4.035*
2.49	-0.0326	2.38	-0.519	2.58	0.216	2.49	5.0325*
2.5	-0.019	2.39	-0.335	2.6	-0.5424	2.51	3.78*
2.52	0.0558	2.41	-0.255	2.62	-0.228	2.53	4.905*
2.54	0.0452	2.43	-0.309	2.64	-0.832	2.55	3.5475*
2.56	0.0345	2.45	-0.22	2.66	-0.3496	2.57	2.8275*
2.58	0.0485	2.47	-0.418	2.68	-0.1928	2.59	3.645*
2.6	-0.00272	2.49	-0.306	2.7	0.05352	2.61	2.535*
2.62	0.0227	2.51	-0.436	2.72	0.1272	2.63	3.2325*
2.64	-0.0279	2.53	-0.293	2.74	0.3392	2.65	2.445*
2.66	-0.000412	2.55	-0.351	2.76	0.3104	2.67	3.03*
2.69	-0.0394	2.57	-0.219	2.78	0.52	2.69	2.4525*
2.71	-0.0126	2.59	-0.345	2.8	0.4464	2.71	3.2025*
2.73	-0.0506	2.61	-0.204	2.82	0.5792	2.73	2.625*
2.75	-0.023	2.63	-0.248	2.84	0.5	2.75	3.33*
2.77	-0.0648	2.65	-0.149	2.87	0.616	2.77	2.6775*
2.79	-0.0336	2.67	-0.163	2.89	0.552	2.79	3.375*
2.81	-0.0634	2.69	-0.103	2.91	0.7712	2.81	2.685*
2.84	-0.0321	2.71	-0.134	2.93	0.66	2.84	3.375*
2.86	-0.0427	2.73	-0.0756	2.95	0.816	2.86	2.76*
2.88	-0.0166	2.76	-0.148	2.98	0.7296	2.88	3.24*
2.9	-0.00344	2.78	-0.0753	3	0.636	2.9	2.6925*
2.92	0.0069	2.8	-0.0524	3.02	0.5656	2.92	2.355*
2.95	0.0144	2.82	-0.0335	3.04	0.512	2.94	2.0775*
2.97	0.0217	2.84	-0.023	3.07	0.4664	2.97	1.8525*
2.99	0.0271	2.87	-0.0117	3.09	0.4304	2.99	1.635*
3.02	0.0331	2.89	-0.00475	3.11	0.3976	3.01	1.4625*
3.04	0.0371	2.91	0.00231	3.14	0.3712	3.03	1.2825*
3.06	0.042	2.93	0.00681	3.16	0.3432	3.06	1.1475*
3.09	0.0451	2.96	0.0129	3.18	0.3224	3.08	1.005*
3.11	0.0488	2.98	0.0164	3.21	0.3016	3.1	0.9*
3.14	0.051	3	0.0231	3.23	0.284	3.13	0.78*
3.16	0.0527	3.03	0.0261	3.26	0.2728	3.15	0.68925*
3.18	0.0539	3.05	0.0286	3.28	0.2648	3.18	0.612*
3.21	0.0548	3.07	0.031	3.3	0.2608	3.2	0.5475*
3.23	0.0554	3.1	0.0337	3.33	0.2576	3.22	0.49275*
3.26	0.0559	3.12	0.0362	3.35	0.2552	3.25	0.4485
3.28	0.0561	3.15	0.039	3.38	0.2544	3.27	0.41175
3.31	0.0562	3.17	0.0417	3.41	0.2544	3.3	0.384
3.34	0.0561	3.2	0.0445	3.43	0.2544	3.32	0.36225
3.36	0.0559	3.22	0.0473	3.46	0.2536	3.35	0.35025
3.39	0.0557	3.25	0.0499	3.48	0.2536	3.37	0.34425
3.41	0.0554	3.27	0.0523	3.51	0.2536	3.4	0.34575
3.44	0.0551	3.3	0.0545	3.54	0.252	3.42	0.35175
3.47	0.0548	3.32	0.0567	3.56	0.2512	3.45	0.363
3.49	0.0545	3.35	0.0587	3.59	0.2488	3.48	0.37575
3.52	0.0542	3.38	0.0607	3.62	0.2464	3.5	0.39
3.55	0.0539	3.4	0.0626	3.64	0.244	3.53	0.40425
3.58	0.0536	3.43	0.0645	3.67	0.2408	3.56	0.417
3.6	0.0534	3.46	0.0663	3.7	0.2368	3.58	0.42825
3.63	0.0532	3.48	0.0682	3.73	0.2336	3.61	0.43725
3.66	0.053	3.51	0.0702	3.76	0.2304	3.64	0.444
3.69	0.0528	3.54	0.0721	3.78	0.2264	3.66	0.45075
3.72	0.0528	3.57	0.074	3.81	0.2232	3.69	0.45525
3.75	0.0527	3.59	0.076	3.84	0.2192	3.72	0.45825
3.78	0.0527	3.62	0.0782	3.87	0.2152	3.75	0.459
3.81	0.0527	3.65	0.0803	3.9	0.212	3.78	0.45675
3.84	0.0528	3.68	0.0826	3.93	0.208	3.8	0.4515
3.87	0.053	3.71	0.0848	3.96	0.2056	3.83	0.444
3.9	0.0532	3.74	0.0871	3.99	0.2032	3.86	0.43275
3.93	0.0534	3.77	0.0892	4.02	0.2016	3.89	0.42
3.96	0.0536	3.8	0.0914	4.05	0.2	3.92	0.40275
3.99	0.0538	3.83	0.0935	4.08	0.1992	3.95	0.38325
4.02	0.054	3.86	0.0955	4.11	0.1984	3.98	0.36075
4.05	0.0543	3.89	0.0976	4.14	0.1984	4.01	0.336
4.08	0.0546	3.92	0.0996	4.17	0.1984	4.04	0.3105
4.11	0.0549	3.95	0.102	4.2	0.1984	4.07	0.2835
4.14	0.0551	3.98	0.103	4.23	0.1992	4.1	0.25575
4.18	0.0554	4.01	0.105	4.27	0.1992	4.13	0.2295
4.21	0.0557	4.04	0.107	4.3	0.1992	4.17	0.204
4.24	0.056	4.07	0.108	4.33	0.2	4.2	0.18075
4.27	0.0563	4.1	0.109	4.36	0.2	4.23	0.15825
4.31	0.0566	4.14	0.11	4.4	0.2008	4.26	0.138
4.34	0.0569	4.17	0.111	4.43	0.2008	4.29	0.11775
4.38	0.0572	4.2	0.111	4.46	0.2016	4.33	0.09975
4.41	0.0574	4.23	0.111	4.5	0.2024	4.36	0.08325
4.44	0.0577	4.27	0.111	4.53	0.2024	4.39	0.068025
4.48	0.0579	4.3	0.111	4.56	0.2032	4.42	0.0555
4.51	0.0581	4.33	0.11	4.6	0.2032	4.46	0.04485
4.55	0.0582	4.37	0.11	4.63	0.2032	4.49	0.03585
4.58	0.0584	4.4	0.109	4.67	0.2032	4.53	0.0288
4.62	0.0585	4.44	0.108	4.7	0.2024	4.56	0.02265
4.66	0.0586	4.47	0.108	4.74	0.2024	4.59	0.0186
4.69	0.0587	4.51	0.107	4.78	0.2024	4.63	0.015375
4.73	0.0588	4.54	0.106	4.81	0.2024	4.66	0.013725
4.76	0.0589	4.58	0.105	4.85	0.2032	4.7	0.013575
4.8	0.059	4.61	0.104	4.88	0.2032	4.74	0.014925
4.84	0.059	4.65	0.103	4.92	0.204	4.77	0.0177
4.88	0.059	4.69	0.101	4.96	0.2056	4.81	0.021975
4.91	0.059	4.72	0.1	5	0.2064	4.84	0.026475
4.95	0.059	4.76	0.0992	5.03	0.208	4.88	0.03165
4.99	0.059	4.8	0.0982	5.07	0.2096	4.92	0.036825
5.03	0.0589	4.83	0.0974	5.11	0.2112	4.95	0.04245
5.07	0.0588	4.87	0.0965	5.15	0.2128	4.99	0.04785
5.11	0.0587	4.91	0.0959	5.19	0.2144	5.03	0.054375
5.15	0.0586	4.95	0.0953	5.23	0.216	5.07	0.0609
5.19	0.0584	4.99	0.0948	5.27	0.2184	5.11	0.0681
5.23	0.0583	5.03	0.0945	5.3	0.22	5.14	0.075
5.27	0.0581	5.07	0.0942	5.34	0.2224	5.18	0.0825
5.31	0.058	5.11	0.0942	5.39	0.224	5.22	0.08925
5.35	0.0578	5.15	0.0942	5.43	0.2264	5.26	0.09675
5.39	0.0577	5.19	0.0945	5.47	0.2288	5.3	0.1035
5.44	0.0575	5.23	0.0948	5.51	0.2304	5.34	0.111
5.48	0.0573	5.27	0.0953	5.55	0.232	5.38	0.1185
5.52	0.0572	5.31	0.096	5.59	0.2328	5.42	0.12675
5.56	0.057	5.35	0.0969	5.63	0.2344	5.46	0.135
5.61	0.0569	5.39	0.098	5.68	0.2352	5.51	0.1425
5.65	0.0567	5.43	0.0992	5.72	0.236	5.55	0.14925
5.69	0.0567	5.48	0.101	5.76	0.236	5.59	0.1545
5.74	0.0566	5.52	0.102	5.81	0.2368	5.63	0.15825
5.78	0.0566	5.56	0.104	5.85	0.2368	5.67	0.162
5.83	0.0567	5.61	0.106	5.89	0.2368	5.72	0.16425
5.87	0.0568	5.65	0.107	5.94	0.236	5.76	0.1665
5.92	0.0569	5.7	0.109	5.98	0.236	5.8	0.16875
5.97	0.057	5.74	0.111	6.03	0.236	5.85	0.17025
6.01	0.0573	5.78	0.113	6.07	0.236	5.89	0.17175
6.06	0.0576	5.83	0.116	6.12	0.236	5.94	0.1725
6.11	0.058	5.88	0.118	6.16	0.236	5.98	0.1725
6.15	0.0584	5.92	0.12	6.21	0.236	6.03	0.17175
6.2	0.059	5.97	0.123	6.26	0.236	6.07	0.171
6.25	0.0597	6.02	0.125	6.31	0.236	6.12	0.17025
6.3	0.0604	6.06	0.128	6.35	0.2368	6.17	0.17025
6.35	0.0612	6.11	0.13	6.4	0.2376	6.21	0.17025
6.4	0.0621	6.16	0.133	6.45	0.2392	6.26	0.171
6.45	0.0631	6.21	0.136	6.5	0.2408	6.31	0.171
6.5	0.0642	6.25	0.139	6.55	0.2432	6.35	0.1725
6.55	0.0654	6.3	0.142	6.6	0.2456	6.4	0.174
6.6	0.0667	6.35	0.145	6.65	0.2488	6.45	0.17775
6.65	0.0681	6.4	0.148	6.7	0.252	6.5	0.18225
6.7	0.0696	6.45	0.151	6.75	0.2552	6.55	0.189
6.75	0.0712	6.5	0.155	6.8	0.2592	6.6	0.198
6.81	0.073	6.55	0.158	6.85	0.2632	6.65	0.2085
6.86	0.0748	6.61	0.162	6.9	0.268	6.7	0.21975
6.91	0.0768	6.66	0.166	6.95	0.2728	6.75	0.2325
6.97	0.079	6.71	0.17	7	0.2776	6.8	0.24675
7.02	0.0813	6.76	0.175	7.06	0.2832	6.85	0.26025
7.07	0.0837	6.82	0.18	7.11	0.2888	6.9	0.2745
7.13	0.0862	6.87	0.185	7.16	0.2952	6.96	0.29025
7.18	0.0889	6.92	0.19	7.22	0.3016	7.01	0.30675
7.24	0.0917	6.98	0.195	7.27	0.308	7.06	0.324
7.3	0.0947	7.03	0.201	7.33	0.3144	7.12	0.342
7.35	0.0978	7.09	0.207	7.38	0.3216	7.17	0.3615
7.41	0.101	7.14	0.214	7.44	0.3288	7.22	0.38025
7.47	0.105	7.2	0.22	7.49	0.336	7.28	0.39975
7.53	0.108	7.25	0.227	7.55	0.3432	7.33	0.41925
7.59	0.112	7.31	0.235	7.61	0.3504	7.39	0.43875
7.64	0.116	7.37	0.242	7.66	0.3584	7.44	0.4575
7.7	0.12	7.43	0.251	7.72	0.3664	7.5	0.47625
7.76	0.125	7.48	0.259	7.78	0.3752	7.56	0.49425
7.82	0.129	7.54	0.268	7.84	0.384	7.61	0.51075
7.88	0.134	7.6	0.277	7.9	0.3936	7.67	0.5265
7.95	0.139	7.66	0.286	7.96	0.404	7.73	0.5415
8.01	0.145	7.72	0.296	8.02	0.4136	7.79	0.55575
8.07	0.15	7.78	0.306	8.08	0.424	7.85	0.57
8.13	0.156	7.84	0.316	8.14	0.4352	7.91	0.58425
8.2	0.163	7.9	0.327	8.2	0.4464	7.97	0.59925
8.26	0.169	7.97	0.338	8.26	0.4576	8.03	0.615
8.32	0.176	8.03	0.35	8.33	0.4688	8.09	0.63075
8.39	0.183	8.09	0.361	8.39	0.4808	8.15	0.6465
8.45	0.191	8.16	0.374	8.45	0.4936	8.21	0.66225
8.52	0.198	8.22	0.386	8.51	0.5064	8.27	0.6765
8.59	0.207	8.28	0.399	8.58	0.52	8.34	0.69
8.65	0.215	8.35	0.412	8.64	0.5344	8.4	0.70275
8.72	0.224	8.41	0.426	8.71	0.5488	8.46	0.71475
8.79	0.234	8.48	0.44	8.77	0.5632	8.53	0.72675
8.86	0.244	8.55	0.454	8.84	0.5784	8.59	0.73875
8.93	0.254	8.61	0.469	8.91	0.5936	8.66	0.75
9	0.265	8.68	0.483	8.97	0.6096	8.72	0.765
9.06	0.276	8.75	0.499	9.04	0.6248	8.79	0.7725
9.14	0.287	8.82	0.514	9.11	0.6408	8.85	0.7875
9.21	0.299	8.89	0.53	9.18	0.656	8.92	0.8025
9.28	0.312	8.96	0.546	9.25	0.672	8.99	0.81
9.35	0.325	9.03	0.562	9.32	0.6872	9.06	0.825
9.42	0.338	9.1	0.578	9.39	0.7032	9.13	0.84
9.5	0.352	9.17	0.595	9.46	0.7184	9.19	0.8475
9.57	0.366	9.24	0.611	9.53	0.7344	9.26	0.855
9.64	0.381	9.31	0.628	9.6	0.7504	9.33	0.8625
9.72	0.396	9.39	0.645	9.67	0.7656	9.4	0.87
9.8	0.411	9.46	0.662	9.75	0.7808	9.48	0.8775
9.87	0.427	9.53	0.678	9.82	0.7952	9.55	0.8775
9.95	0.443	9.61	0.695	9.9	0.808	9.62	0.885
10	0.459	9.68	0.712	9.97	0.824	9.69	0.8925
10.1	0.476	9.76	0.729	10	0.84	9.77	0.8925
10.2	0.493	9.84	0.745	10.1	0.848	9.84	0.9
10.3	0.51	9.91	0.762	10.2	0.856	9.91	0.9075
10.3	0.528	9.99	0.778	10.3	0.872	9.99	0.915
10.4	0.545	10.1	0.794	10.4	0.88	10.1	0.915
10.5	0.563	10.1	0.809	10.4	0.888	10.1	0.9225
10.6	0.581	10.2	0.824	10.5	0.896	10.2	0.9225
10.7	0.598	10.3	0.839	10.6	0.904	10.3	0.9225
10.7	0.616	10.4	0.853	10.7	0.904	10.4	0.9225
10.8	0.633	10.5	0.867	10.7	0.912	10.5	0.9225
10.9	0.651	10.6	0.879	10.8	0.92	10.5	0.9225
11	0.668	10.6	0.892	10.9	0.92	10.6	0.915
11.1	0.685	10.7	0.903	11	0.92	10.7	0.915
11.2	0.701	10.8	0.914	11.1	0.92	10.8	0.9075
11.3	0.718	10.9	0.924	11.2	0.92	10.9	0.9075
11.3	0.733	11	0.933	11.2	0.912	10.9	0.9
11.4	0.748	11.1	0.941	11.3	0.912	11	0.8925
11.5	0.763	11.1	0.948	11.4	0.904	11.1	0.8925
11.6	0.777	11.2	0.954	11.5	0.896	11.2	0.8775
11.7	0.791	11.3	0.959	11.6	0.896	11.3	0.87
11.8	0.803	11.4	0.963	11.7	0.88	11.4	0.8625
11.9	0.815	11.5	0.966	11.8	0.872	11.4	0.8475
12	0.826	11.6	0.967	11.8	0.864	11.5	0.8325
12.1	0.836	11.7	0.968	11.9	0.856	11.6	0.8175
12.2	0.846	11.8	0.967	12	0.84	11.7	0.8025
12.3	0.854	11.9	0.966	12.1	0.832	11.8	0.78
12.4	0.861	12	0.963	12.2	0.816	11.9	0.765
12.5	0.868	12	0.959	12.3	0.8	12	0.7455
12.6	0.873	12.1	0.954	12.4	0.7888	12.1	0.72825
12.6	0.877	12.2	0.948	12.5	0.7736	12.2	0.711
12.7	0.881	12.3	0.941	12.6	0.7584	12.2	0.69375
12.8	0.883	12.4	0.934	12.7	0.7432	12.3	0.6765
12.9	0.884	12.5	0.925	12.8	0.728	12.4	0.66
13	0.884	12.6	0.916	12.9	0.712	12.5	0.64425
13.1	0.883	12.7	0.906	13	0.6968	12.6	0.6285
13.3	0.881	12.8	0.895	13.1	0.6816	12.7	0.61425
13.4	0.879	12.9	0.884	13.2	0.6664	12.8	0.6
13.5	0.875	13	0.872	13.3	0.6512	12.9	0.58725
13.6	0.87	13.1	0.861	13.4	0.6368	13	0.576
13.7	0.865	13.2	0.848	13.5	0.6232	13.1	0.5655
13.8	0.859	13.3	0.836	13.6	0.6088	13.2	0.5565
13.9	0.852	13.4	0.823	13.7	0.596	13.3	0.54975
14	0.845	13.5	0.811	13.8	0.5824	13.4	0.54375
14.1	0.837	13.7	0.798	13.9	0.5704	13.5	0.53925
14.2	0.828	13.8	0.786	14	0.5584	13.6	0.5355
14.3	0.819	13.9	0.774	14.1	0.5472	13.7	0.5325
14.4	0.81	14	0.761	14.2	0.536	13.8	0.53025
14.5	0.801	14.1	0.749	14.3	0.5256	13.9	0.528
14.7	0.791	14.2	0.738	14.4	0.516	14	0.52575
14.8	0.781	14.3	0.726	14.5	0.5072	14.1	0.52425
14.9	0.772	14.4	0.715	14.6	0.4984	14.2	0.522
15	0.762	14.5	0.705	14.7	0.4904	14.3	0.51975
15.1	0.752	14.6	0.694	14.8	0.4832	14.5	0.51675
15.2	0.743	14.8	0.684	15	0.476	14.6	0.51375
15.4	0.734	14.9	0.674	15.1	0.4696	14.7	0.51
15.5	0.725	15	0.665	15.2	0.4632	14.8	0.5055
15.6	0.716	15.1	0.656	15.3	0.4576	14.9	0.4995
15.7	0.708	15.2	0.648	15.4	0.452	15	0.49275
15.8	0.7	15.3	0.639	15.5	0.4464	15.1	0.48525
16	0.692	15.5	0.631	15.6	0.4416	15.2	0.47625
16.1	0.685	15.6	0.623	15.8	0.4368	15.4	0.46725
16.2	0.679	15.7	0.616	15.9	0.432	15.5	0.45675
16.3	0.672	15.8	0.608	16	0.428	15.6	0.44475
16.5	0.666	16	0.601	16.1	0.4232	15.7	0.4335
16.6	0.661	16.1	0.594	16.2	0.4192	15.8	0.4215
16.7	0.656	16.2	0.588	16.4	0.416	15.9	0.4095
16.8	0.651	16.3	0.581	16.5	0.412	16.1	0.3975
17	0.647	16.5	0.574	16.6	0.408	16.2	0.38625
17.1	0.643	16.6	0.568	16.7	0.4048	16.3	0.37575
17.2	0.639	16.7	0.562	16.9	0.4016	16.4	0.366
17.4	0.636	16.9	0.556	17	0.3976	16.6	0.357
17.5	0.632	17	0.55	17.1	0.3944	16.7	0.348
17.7	0.629	17.1	0.545	17.3	0.392	16.8	0.3405
17.8	0.627	17.3	0.539	17.4	0.3888	16.9	0.3345
17.9	0.624	17.4	0.534	17.5	0.3856	17.1	0.32925
18.1	0.621	17.5	0.528	17.6	0.3824	17.2	0.32625
18.2	0.619	17.7	0.523	17.8	0.38	17.3	0.324
18.3	0.616	17.8	0.518	17.9	0.3776	17.5	0.324
18.5	0.614	17.9	0.513	18	0.3744	17.6	0.32475
18.6	0.611	18.1	0.508	18.2	0.372	17.7	0.32775
18.8	0.609	18.2	0.504	18.3	0.3696	17.9	0.3315
18.9	0.606	18.4	0.499	18.5	0.3672	18	0.33675
19.1	0.604	18.5	0.495	18.6	0.3648	18.1	0.34275
19.2	0.601	18.7	0.491	18.7	0.3624	18.3	0.3495
19.4	0.599	18.8	0.486	18.9	0.36	18.4	0.357
19.5	0.596	18.9	0.483	19	0.3576	18.5	0.3645
19.7	0.593	19.1	0.479	19.2	0.3552	18.7	0.372
19.8	0.59	19.2	0.475	19.3	0.3536	18.8	0.3795
20	0.587	19.4	0.471	19.5	0.3512	19	0.387
20.1	0.585	19.5	0.468	19.6	0.3488	19.1	0.393
20.3	0.582	19.7	0.464	19.7	0.3464	19.3	0.399
20.5	0.579	19.9	0.461	19.9	0.344	19.4	0.405
20.6	0.576	20	0.457	20	0.3424	19.5	0.4095
20.8	0.573	20.2	0.454	20.2	0.34	19.7	0.4125
20.9	0.57	20.3	0.45	20.4	0.3384	19.8	0.4155
21.1	0.568	20.5	0.447	20.5	0.336	20	0.41625
21.3	0.565	20.6	0.444	20.7	0.3336	20.1	0.41625
21.4	0.562	20.8	0.441	20.8	0.332	20.3	0.414
21.6	0.56	21	0.438	21	0.3296	20.4	0.41175
21.8	0.557	21.1	0.435	21.1	0.3272	20.6	0.40725
21.9	0.555	21.3	0.432	21.3	0.3256	20.8	0.40275
22.1	0.552	21.5	0.429	21.4	0.3232	20.9	0.39675
22.3	0.55	21.6	0.426	21.6	0.3216	21.1	0.39
22.4	0.548	21.8	0.424	21.8	0.3192	21.2	0.3825
22.6	0.546	22	0.421	21.9	0.3176	21.4	0.37425
22.8	0.544	22.1	0.419	22.1	0.3152	21.6	0.36525
23	0.542	22.3	0.416	22.3	0.3136	21.7	0.3555
23.2	0.54	22.5	0.414	22.4	0.312	21.9	0.3465
23.3	0.539	22.7	0.412	22.6	0.3104	22.1	0.3375
23.5	0.537	22.9	0.41	22.8	0.3088	22.2	0.3285
23.7	0.535	23	0.409	22.9	0.3072	22.4	0.3195
23.9	0.533	23.2	0.407	23.1	0.3056	22.6	0.31125
24.1	0.531	23.4	0.406	23.3	0.3032	22.7	0.30375
24.3	0.529	23.6	0.404	23.5	0.3016	22.9	0.29625
24.4	0.527	23.8	0.403	23.6	0.3	23.1	0.29025
24.6	0.525	23.9	0.401	23.8	0.2984	23.2	0.28425
24.8	0.523	24.1	0.4	24	0.296	23.4	0.279
25	0.52	24.3	0.398	24.2	0.2944	23.6	0.2745
25.2	0.518	24.5	0.397	24.4	0.292	23.8	0.27
25.4	0.515	24.7	0.395	24.6	0.2904	24	0.26625
25.6	0.512	24.9	0.394	24.7	0.288	24.1	0.26325
25.8	0.509	25.1	0.392	24.9	0.2856	24.3	0.2595
26	0.506	25.3	0.39	25.1	0.2832	24.5	0.25575
26.2	0.503	25.5	0.387	25.3	0.2808	24.7	0.252
26.4	0.499	25.7	0.385	25.5	0.2784	24.9	0.24825
26.6	0.495	25.9	0.382	25.7	0.276	25.1	0.2445
26.8	0.491	26.1	0.379	25.9	0.2728	25.3	0.24
27	0.487	26.3	0.375	26.1	0.2696	25.4	0.2355
27.2	0.482	26.5	0.371	26.3	0.2664	25.6	0.2295
27.5	0.478	26.7	0.367	26.5	0.2632	25.8	0.2235
27.7	0.473	26.9	0.363	26.7	0.26	26	0.21525
27.9	0.468	27.1	0.358	26.9	0.256	26.2	0.20625
28.1	0.463	27.3	0.353	27.1	0.252	26.4	0.19575
28.3	0.457	27.6	0.348	27.3	0.248	26.6	0.18375
28.5	0.452	27.8	0.343	27.5	0.244	26.8	0.171
28.8	0.447	28	0.337	27.7	0.2392	27	0.156
29	0.441	28.2	0.331	27.9	0.2344	27.2	0.14025
29.2	0.436	28.4	0.325	28.1	0.2296	27.4	0.12375
29.4	0.43	28.7	0.319	28.3	0.2248	27.6	0.1065
29.7	0.424	28.9	0.313	28.5	0.22	27.9	0.0885
29.9	0.418	29.1	0.307	28.7	0.2144	28.1	0.0699
30.1	0.413	29.3	0.301	29	0.2096	28.3	0.05145
30.4	0.407	29.6	0.295	29.2	0.204	28.5	0.03315
30.6	0.401	29.8	0.289	29.4	0.1992	28.7	0.015225
30.8	0.396	30	0.283	29.6	0.1944	28.9	-0.00225
31.1	0.39	30.3	0.277	29.8	0.1888	29.1	-0.01905
31.3	0.385	30.5	0.272	30.1	0.184	29.4	-0.0351
31.6	0.379	30.7	0.266	30.3	0.1792	29.6	-0.0501
31.8	0.374	31	0.261	30.5	0.1744	29.8	-0.06383
32.1	0.369	31.2	0.256	30.8	0.1696	30	-0.07575
32.3	0.363	31.5	0.251	31	0.1656	30.3	-0.08625
32.6	0.358	31.7	0.247	31.2	0.1616	30.5	-0.09525
32.8	0.353	32	0.242	31.5	0.1576	30.7	-0.10125
33.1	0.348	32.2	0.238	31.7	0.1544	31	-0.105
33.3	0.343	32.5	0.234	31.9	0.1512	31.2	-0.10725
33.6	0.338	32.7	0.23	32.2	0.148	31.4	-0.1065
33.8	0.333	33	0.226	32.4	0.1456	31.7	-0.10425
34.1	0.328	33.2	0.222	32.7	0.1432	31.9	-0.099
34.4	0.324	33.5	0.218	32.9	0.1416	32.2	-0.093
34.6	0.319	33.8	0.215	33.2	0.14	32.4	-0.08475
34.9	0.314	34	0.211	33.4	0.1384	32.6	-0.075
35.2	0.309	34.3	0.208	33.7	0.1376	32.9	-0.06465
35.5	0.305	34.6	0.205	33.9	0.1368	33.1	-0.05318
35.7	0.3	34.8	0.201	34.2	0.136	33.4	-0.04118
36	0.295	35.1	0.198	34.4	0.1352	33.6	-0.02873
36.3	0.291	35.4	0.195	34.7	0.1344	33.9	-0.01613
36.6	0.286	35.7	0.191	34.9	0.1344	34.2	-0.00347
36.9	0.281	35.9	0.188	35.2	0.1336	34.4	0.009
37.1	0.277	36.2	0.185	35.5	0.1336	34.7	0.021
37.4	0.272	36.5	0.181	35.7	0.1328	34.9	0.032475
37.7	0.268	36.8	0.178	36	0.1328	35.2	0.0432
38	0.263	37.1	0.174	36.3	0.1328	35.5	0.05295
38.3	0.258	37.4	0.171	36.6	0.1328	35.7	0.061725
38.6	0.254	37.7	0.167	36.8	0.132	36	0.0693
38.9	0.25	38	0.164	37.1	0.132	36.3	0.07575
39.2	0.245	38.3	0.161	37.4	0.1312	36.5	0.081
39.5	0.241	38.6	0.158	37.7	0.1312	36.8	0.0855
39.8	0.237	38.9	0.155	38	0.1304	37.1	0.0885
40.1	0.232	39.2	0.152	38.2	0.1296	37.4	0.09075
40.4	0.228	39.5	0.149	38.5	0.1288	37.7	0.0915
40.8	0.224	39.8	0.146	38.8	0.1288	38	0.09225
41.1	0.22	40.1	0.143	39.1	0.128	38.2	0.09225
41.4	0.216	40.4	0.141	39.4	0.128	38.5	0.09225
41.7	0.212	40.7	0.138	39.7	0.1272	38.8	0.0915
42	0.208	41	0.136	40	0.1272	39.1	0.09075
42.4	0.205	41.4	0.134	40.3	0.1272	39.4	0.08925
42.7	0.201	41.7	0.132	40.6	0.1264	39.7	0.08775
43	0.197	42	0.13	40.9	0.1264	40	0.087
43.4	0.194	42.3	0.129	41.2	0.1272	40.3	0.0855
43.7	0.19	42.7	0.128	41.5	0.1272	40.6	0.084
44	0.187	43	0.126	41.9	0.1272	40.9	0.0825
44.4	0.183	43.3	0.126	42.2	0.128	41.2	0.081
44.7	0.18	43.7	0.125	42.5	0.128	41.5	0.0795
45.1	0.177	44	0.124	42.8	0.1288	41.9	0.07875
45.4	0.173	44.4	0.124	43.1	0.1296	42.2	0.07725
45.8	0.17	44.7	0.124	43.5	0.1304	42.5	0.075
46.1	0.167	45.1	0.123	43.8	0.1312	42.8	0.07305
46.5	0.164	45.4	0.123	44.1	0.132	43.1	0.07035
46.9	0.161	45.8	0.123	44.4	0.132	43.5	0.066975
47.2	0.158	46.1	0.123	44.8	0.1328	43.8	0.06285
47.6	0.155	46.5	0.123	45.1	0.1328	44.1	0.057825
48	0.152	46.9	0.123	45.5	0.1336	44.5	0.051825
48.3	0.149	47.2	0.123	45.8	0.1336	44.8	0.04485
48.7	0.146	47.6	0.123	46.1	0.1328	45.1	0.0369
49.1	0.144	48	0.123	46.5	0.1328	45.5	0.027975
49.5	0.141	48.3	0.122	46.8	0.132	45.8	0.01815
49.9	0.138	48.7	0.122	47.2	0.1312	46.2	0.0075
50.2	0.136	49.1	0.122	47.6	0.1296	46.5	-0.00391
50.6	0.133	49.5	0.121	47.9	0.128	46.9	-0.01598
51	0.131	49.9	0.12	48.3	0.1264	47.2	-0.02865
51.4	0.128	50.3	0.119	48.6	0.124	47.6	-0.04185
51.8	0.126	50.7	0.118	49	0.1216	47.9	-0.05543
52.2	0.123	51.1	0.117	49.4	0.1184	48.3	-0.06915
52.6	0.121	51.5	0.115	49.7	0.116	48.7	-0.08325
53	0.119	51.9	0.113	50.1	0.1128	49	-0.09675
53.5	0.117	52.3	0.112	50.5	0.1088	49.4	-0.11025
53.9	0.115	52.7	0.11	50.9	0.1048	49.8	-0.12225
54.3	0.113	53.1	0.107	51.3	0.1016	50.2	-0.13425
54.7	0.111	53.5	0.105	51.7	0.0976	50.5	-0.1455
55.1	0.109	53.9	0.103	52	0.0928	50.9	-0.15525
55.6	0.107	54.3	0.101	52.4	0.0888	51.3	-0.1635
56	0.105	54.8	0.0981	52.8	0.0848	51.7	-0.171
56.4	0.104	55.2	0.0956	53.2	0.0808	52.1	-0.17625
56.9	0.102	55.6	0.0931	53.6	0.07712	52.5	-0.18
57.3	0.101	56.1	0.0906	54	0.07336	52.9	-0.183
57.8	0.0993	56.5	0.0881	54.4	0.06968	53.3	-0.18375
58.2	0.098	57	0.0856	54.8	0.06624	53.7	-0.183
58.7	0.0967	57.4	0.0832	55.3	0.06304	54.1	-0.1815
59.1	0.0956	57.8	0.0809	55.7	0.06	54.5	-0.17775
59.6	0.0944	58.3	0.0786	56.1	0.0572	54.9	-0.17325
60.1	0.0934	58.8	0.0765	56.5	0.05464	55.3	-0.16725
60.5	0.0925	59.2	0.0745	56.9	0.0524	55.8	-0.1605
61	0.0916	59.7	0.0726	57.4	0.0504	56.2	-0.153
61.5	0.0908	60.2	0.0709	57.8	0.04872	56.6	-0.14475
61.9	0.09	60.6	0.0693	58.2	0.04736	57	-0.13575
62.4	0.0893	61.1	0.0678	58.7	0.04624	57.5	-0.126
62.9	0.0886	61.6	0.0665	59.1	0.04536	57.9	-0.11625
63.4	0.088	62.1	0.0653	59.6	0.0448	58.3	-0.1065
63.9	0.0874	62.5	0.0643	60	0.0444	58.8	-0.09675
64.4	0.0869	63	0.0634	60.5	0.04432	59.2	-0.087
64.9	0.0864	63.5	0.0626	60.9	0.04448	59.7	-0.078
65.4	0.0859	64	0.0619	61.4	0.04488	60.1	-0.06908
65.9	0.0854	64.5	0.0613	61.9	0.04544	60.6	-0.06053
66.4	0.0849	65	0.0608	62.3	0.04624	61	-0.05243
66.9	0.0844	65.5	0.0604	62.8	0.0472	61.5	-0.04478
67.5	0.0838	66.1	0.06	63.3	0.0484	62	-0.03758
68	0.0833	66.6	0.0598	63.7	0.04968	62.4	-0.0309
68.5	0.0827	67.1	0.0595	64.2	0.0512	62.9	-0.0246
69	0.0822	67.6	0.0593	64.7	0.0528	63.4	-0.01875
69.6	0.0816	68.2	0.0592	65.2	0.05456	63.9	-0.01328
70.1	0.0809	68.7	0.059	65.7	0.05648	64.3	-0.00818
70.7	0.0802	69.2	0.0589	66.2	0.05848	64.8	-0.00342
71.2	0.0795	69.8	0.0587	66.7	0.06064	65.3	0.001058
71.8	0.0788	70.3	0.0586	67.2	0.0628	65.8	0.005273
72.3	0.078	70.9	0.0584	67.7	0.06512	66.3	0.0093
72.9	0.0773	71.4	0.0582	68.2	0.06744	66.8	0.01305
73.5	0.0764	72	0.0579	68.7	0.06976	67.3	0.01665
74	0.0756	72.5	0.0577	69.2	0.07208	67.8	0.0201
74.6	0.0748	73.1	0.0574	69.8	0.07448	68.3	0.023325
75.2	0.0739	73.7	0.057	70.3	0.07672	68.9	0.02625
75.8	0.073	74.3	0.0566	70.8	0.07888	69.4	0.028875
76.4	0.0721	74.8	0.0562	71.3	0.0808	69.9	0.031125
76.9	0.0713	75.4	0.0557	71.9	0.0832	70.4	0.03285
77.5	0.0704	76	0.0552	72.4	0.0848	71	0.033975
78.2	0.0695	76.6	0.0547	73	0.0856	71.5	0.03435
78.8	0.0687	77.2	0.0541	73.5	0.0872	72	0.0339
79.4	0.0679	77.8	0.0535	74.1	0.088	72.6	0.032625
80	0.0671	78.4	0.0528	74.6	0.0888	73.1	0.030225
80.6	0.0664	79	0.0521	75.2	0.0888	73.7	0.02685
81.2	0.0656	79.7	0.0514	75.8	0.0888	74.3	0.0222
81.9	0.065	80.3	0.0507	76.3	0.088	74.8	0.016425
82.5	0.0643	80.9	0.05	76.9	0.0872	75.4	0.0093
83.1	0.0637	81.6	0.0493	77.5	0.0856	76	0.000953
83.8	0.0631	82.2	0.0485	78.1	0.0832	76.5	-0.0087
84.4	0.0626	82.8	0.0478	78.7	0.0808	77.1	-0.01958
85.1	0.0621	83.5	0.0471	79.3	0.07816	77.7	-0.03165
85.8	0.0616	84.1	0.0464	79.8	0.0748	78.3	-0.04493
86.4	0.0612	84.8	0.0457	80.5	0.07096	78.9	-0.05925
87.1	0.0608	85.5	0.0451	81.1	0.06664	79.5	-0.07455
87.8	0.0604	86.1	0.0446	81.7	0.06192	80.1	-0.09075
88.5	0.0601	86.8	0.0441	82.3	0.0568	80.7	-0.108
89.2	0.0597	87.5	0.0437	82.9	0.05128	81.3	-0.12525
89.8	0.0594	88.2	0.0433	83.5	0.04544	81.9	-0.14325
90.5	0.0592	88.9	0.043	84.2	0.03928	82.5	-0.16125
91.3	0.0589	89.6	0.0428	84.8	0.0328	83.1	-0.17925
92	0.0586	90.3	0.0427	85.4	0.02608	83.8	-0.19725
92.7	0.0583	91	0.0427	86.1	0.0192	84.4	-0.21525
93.4	0.0581	91.7	0.0428	86.7	0.01216	85.1	-0.23325
94.1	0.0578	92.4	0.043	87.4	0.00504	85.7	-0.24975
94.9	0.0575	93.1	0.0433	88	-0.00215	86.3	-0.26625
95.6	0.0573	93.9	0.0437	88.7	-0.00936	87	-0.28125
96.3	0.057	94.6	0.0442	89.4	-0.01656	87.7	-0.29625
97.1	0.0567	95.3	0.0448	90	-0.0236	88.3	-0.30975
97.8	0.0563	96.1	0.0454	90.7	-0.03056	89	-0.3225
98.6	0.056	96.8	0.0462	91.4	-0.03736	89.7	-0.33375
99.4	0.0557	97.6	0.047	92.1	-0.04392	90.3	-0.34425
100	0.0553	98.4	0.0478	92.8	-0.05024	91	-0.354
101	0.0549	99.1	0.0487	93.5	-0.05624	91.7	-0.36225
102	0.0545	99.9	0.0496	94.2	-0.06192	92.4	-0.369
103	0.0541	101	0.0505	94.9	-0.0672	93.1	-0.375
103	0.0537	101	0.0514	95.6	-0.07216	93.8	-0.38025
104	0.0533	102	0.0523	96.3	-0.07664	94.5	-0.384
105	0.0528	103	0.0531	97.1	-0.0808	95.2	-0.387
106	0.0523	104	0.0539	97.8	-0.084	96	-0.3885
107	0.0519	105	0.0546	98.5	-0.0872	96.7	-0.39
107	0.0514	106	0.0552	99.3	-0.0896	97.4	-0.39
108	0.0509	106	0.0557	100	-0.092	98.2	-0.39
109	0.0504	107	0.0561	101	-0.0936	98.9	-0.3885
110	0.0499	108	0.0563	102	-0.0944	99.6	-0.387
111	0.0494	109	0.0564	102	-0.0944	100	-0.38475
112	0.0489	110	0.0562	103	-0.0944	101	-0.38175
112	0.0484	111	0.0559	104	-0.0936	102	-0.378
113	0.0479	111	0.0555	105	-0.0928	103	-0.37425
114	0.0474	112	0.0548	105	-0.0904	103	-0.36975
115	0.0469	113	0.0539	106	-0.088	104	-0.36525
116	0.0465	114	0.0528	107	-0.0856	105	-0.36
117	0.046	115	0.0515	108	-0.0816	106	-0.35475
118	0.0455	116	0.0499	109	-0.078	107	-0.3495
119	0.0451	117	0.0482	109	-0.0736	107	-0.3435
120	0.0447	118	0.0463	110	-0.06872	108	-0.3375
121	0.0442	119	0.0442	111	-0.06328	109	-0.3315
122	0.0438	120	0.0419	112	-0.05752	110	-0.32475
122	0.0434	120	0.0395	113	-0.05136	111	-0.318
123	0.043	121	0.0369	114	-0.0448	112	-0.312
124	0.0426	122	0.0342	115	-0.03792	112	-0.30525
125	0.0422	123	0.0313	115	-0.0308	113	-0.2985
126	0.0418	124	0.0284	116	-0.02336	114	-0.2925
127	0.0414	125	0.0253	117	-0.01568	115	-0.28575
128	0.041	126	0.0223	118	-0.0079	116	-0.27975
129	0.0406	127	0.0192	119	4.02e-05	117	-0.27375
130	0.0402	128	0.016	120	0.00808	118	-0.2685
131	0.0398	129	0.0129	121	0.01608	119	-0.26325
132	0.0394	130	0.00986	122	0.02416	119	-0.25875
133	0.039	131	0.00683	123	0.03208	120	-0.25425
134	0.0385	132	0.00388	123	0.03992	121	-0.25125
135	0.038	133	0.00103	124	0.0476	122	-0.24825
137	0.0375	134	-0.00172	125	0.05496	123	-0.246
138	0.037	135	-0.00433	126	0.06216	124	-0.24375
139	0.0364	137	-0.0068	127	0.06896	125	-0.243
140	0.0359	138	-0.00911	128	0.07544	126	-0.243
141	0.0353	139	-0.0112	129	0.0816	127	-0.24375
142	0.0346	140	-0.0132	130	0.0872	128	-0.246
143	0.0339	141	-0.015	131	0.092	129	-0.24825
144	0.0332	142	-0.0165	132	0.0968	130	-0.25125
145	0.0325	143	-0.0179	133	0.1008	131	-0.25575
146	0.0317	144	-0.0191	134	0.104	132	-0.26025
148	0.0309	145	-0.0201	135	0.1072	133	-0.26625
149	0.03	146	-0.0208	136	0.1096	134	-0.273
150	0.0291	148	-0.0214	137	0.1112	135	-0.27975
151	0.0282	149	-0.0218	138	0.112	136	-0.288
152	0.0273	150	-0.022	139	0.1128	137	-0.29625
153	0.0263	151	-0.022	140	0.112	138	-0.30525
155	0.0253	152	-0.0218	141	0.1112	139	-0.31425
156	0.0243	153	-0.0215	142	0.1104	140	-0.324
157	0.0233	155	-0.021	143	0.108	141	-0.3345
158	0.0222	156	-0.0204	145	0.1056	142	-0.34425
159	0.0212	157	-0.0197	146	0.1024	143	-0.35475
161	0.0201	158	-0.0189	147	0.0992	144	-0.36525
162	0.0191	160	-0.0179	148	0.0952	145	-0.375
163	0.018	161	-0.0169	149	0.0904	146	-0.38475
164	0.017	162	-0.0158	150	0.0864	147	-0.3945
166	0.016	163	-0.0147	151	0.0808	149	-0.4035
167	0.015	165	-0.0135	152	0.07568	150	-0.4125
168	0.014	166	-0.0122	153	0.07008	151	-0.42
170	0.013	167	-0.011	155	0.0644	152	-0.4275
171	0.0121	169	-0.00972	156	0.05848	153	-0.43425
172	0.0112	170	-0.00844	157	0.05256	154	-0.44025
174	0.0103	171	-0.00716	158	0.04664	155	-0.44475
175	0.00952	173	-0.0059	159	0.04064	157	-0.4485
176	0.00874	174	-0.00466	161	0.03472	158	-0.4515
178	0.008	175	-0.00345	162	0.02888	159	-0.453
179	0.0073	177	-0.00226	163	0.0232	160	-0.45375
180	0.00664	178	-0.00112	164	0.01776	161	-0.453
182	0.00602	179	-1.17e-05	165	0.0124	163	-0.4515
183	0.00545	181	0.00105	167	0.00736	164	-0.4485
185	0.00493	182	0.00206	168	0.002568	165	-0.44475
186	0.00444	184	0.00302	169	-0.00194	166	-0.4395
188	0.004	185	0.00393	171	-0.00614	168	-0.4335
189	0.0036	187	0.00479	172	-0.01	169	-0.426
191	0.00324	188	0.0056	173	-0.01352	170	-0.41775
192	0.00291	189	0.00635	174	-0.01672	171	-0.40875
194	0.00262	191	0.00705	176	-0.01952	173	-0.399
195	0.00237	192	0.00771	177	-0.02208	174	-0.38775
197	0.00215	194	0.00831	178	-0.02416	175	-0.3765
198	0.00196	195	0.00886	180	-0.026	177	-0.3645
200	0.00179	197	0.00937	181	-0.02744	178	-0.35175
201	0.00165	199	0.00983	182	-0.02856	179	-0.33825
203	0.00153	200	0.0102	184	-0.02936	181	-0.32475
204	0.00144	202	0.0106	185	-0.02992	182	-0.3105
206	0.00136	203	0.011	187	-0.03016	184	-0.29625
207	0.00131	205	0.0113	188	-0.03016	185	-0.282
209	0.00127	206	0.0115	189	-0.02984	186	-0.26775
211	0.00124	208	0.0118	191	-0.02936	188	-0.2535
212	0.00122	210	0.012	192	-0.02872	189	-0.23925
214	0.00122	211	0.0121	194	-0.02784	191	-0.22575
216	0.00122	213	0.0123	195	-0.0268	192	-0.2115
217	0.00124	215	0.0124	197	-0.0256	193	-0.19875
219	0.00126	216	0.0125	198	-0.02432	195	-0.18525
221	0.00129	218	0.0126	200	-0.02296	196	-0.1725
222	0.00132	220	0.0127	201	-0.02152	198	-0.1605
224	0.00136	221	0.0127	203	-0.02	199	-0.14925
226	0.0014	223	0.0127	204	-0.0184	201	-0.138
228	0.00144	225	0.0128	206	-0.0168	202	-0.1275
229	0.00149	227	0.0128	207	-0.0152	204	-0.117
231	0.00154	229	0.0128	209	-0.01352	206	-0.108
233	0.00159	230	0.0127	210	-0.01192	207	-0.099
235	0.00164	232	0.0127	212	-0.01032	209	-0.09075
237	0.0017	234	0.0127	214	-0.00872	210	-0.08325
239	0.00175	236	0.0126	215	-0.00717	212	-0.07575
240	0.0018	238	0.0126	217	-0.00564	213	-0.069
242	0.00186	239	0.0126	218	-0.00416	215	-0.06278
244	0.00191	241	0.0125	220	-0.00272	217	-0.057
246	0.00197	243	0.0125	222	-0.00133	218	-0.05175
248	0.00202	245	0.0124	223	2.25e-05	220	-0.04695
250	0.00208	247	0.0123	225	0.00132	222	-0.04253
252	0.00213	249	0.0123	227	0.002576	223	-0.03848
254	0.00218	251	0.0122	229	0.003776	225	-0.0348
256	0.00223	253	0.0122	230	0.004928	227	-0.0315
258	0.00228	255	0.0121	232	0.00604	228	-0.0285
260	0.00233	257	0.0121	234	0.007104	230	-0.02573
262	0.00237	259	0.012	236	0.00816	232	-0.02333
264	0.00242	261	0.012	237	0.00912	234	-0.02108
266	0.00247	263	0.0119	239	0.01	235	-0.01913
268	0.00251	265	0.0119	241	0.01096	237	-0.01733
270	0.00255	267	0.0118	243	0.01176	239	-0.01575
272	0.00259	269	0.0118	245	0.01264	241	-0.0144
274	0.00264	271	0.0118	246	0.01344	243	-0.0132
276	0.00268	273	0.0117	248	0.01416	244	-0.01215
279	0.00272	276	0.0117	250	0.01488	246	-0.01125
281	0.00275	278	0.0117	252	0.0156	248	-0.0105
283	0.00279	280	0.0117	254	0.01624	250	-0.00983
285	0.00283	282	0.0117	256	0.01688	252	-0.00938
287	0.00287	284	0.0117	258	0.01752	254	-0.00893
290	0.00291	287	0.0117	260	0.01808	256	-0.00863
292	0.00295	289	0.0117	262	0.01872	258	-0.00848
294	0.00299	291	0.0117	264	0.01928	260	-0.00833
296	0.00302	293	0.0117	266	0.01976	262	-0.00833
299	0.00306	296	0.0118	268	0.02032	264	-0.00833
301	0.0031	298	0.0118	270	0.0208	266	-0.00848
303	0.00314	300	0.0118	272	0.02128	268	-0.0087
306	0.00318	303	0.0119	274	0.02176	270	-0.00893
308	0.00323	305	0.0119	276	0.02224	272	-0.00923
310	0.00327	307	0.012	278	0.02264	274	-0.0096
313	0.00331	310	0.0121	280	0.02312	276	-0.01005
315	0.00336	312	0.0121	282	0.02352	278	-0.0105
318	0.00341	315	0.0122	284	0.02392	280	-0.01103
320	0.00345	317	0.0123	286	0.02432	282	-0.01155
323	0.0035	320	0.0124	288	0.02472	284	-0.01208
325	0.00355	322	0.0125	291	0.02512	286	-0.01268
328	0.00361	325	0.0125	293	0.02552	289	-0.01328
330	0.00366	327	0.0126	295	0.02592	291	-0.01388
333	0.00372	330	0.0127	297	0.02632	293	-0.01448
335	0.00377	332	0.0128	299	0.02664	295	-0.01515
338	0.00383	335	0.0129	302	0.02704	297	-0.01583
341	0.00389	338	0.013	304	0.02744	300	-0.01643
343	0.00396	340	0.0131	306	0.02776	302	-0.0171
346	0.00402	343	0.0132	309	0.02816	304	-0.01778
349	0.00409	346	0.0133	311	0.02856	307	-0.01845
351	0.00416	348	0.0134	313	0.02888	309	-0.0192
354	0.00423	351	0.0135	316	0.02928	311	-0.01988
357	0.00431	354	0.0136	318	0.0296	314	-0.02055
360	0.00438	357	0.0137	320	0.03	316	-0.02123
362	0.00446	359	0.0139	323	0.0304	318	-0.0219
365	0.00455	362	0.014	325	0.03072	321	-0.02258
368	0.00463	365	0.0141	328	0.03112	323	-0.02325
371	0.00472	368	0.0142	330	0.03144	326	-0.024
374	0.00481	371	0.0143	333	0.03184	328	-0.02468
377	0.0049	374	0.0144	335	0.03216	331	-0.02535
380	0.005	377	0.0145	338	0.03256	333	-0.02603
383	0.0051	380	0.0146	340	0.03288	336	-0.0267
386	0.0052	383	0.0148	343	0.03328	338	-0.02738
389	0.00531	386	0.0149	345	0.0336	341	-0.02813
392	0.00542	389	0.015	348	0.03392	343	-0.0288
395	0.00553	392	0.0151	351	0.03432	346	-0.02948
398	0.00565	395	0.0152	353	0.03464	348	-0.03015
401	0.00577	398	0.0154	356	0.03504	351	-0.0309
404	0.00589	401	0.0155	359	0.03536	354	-0.03158
407	0.00601	404	0.0156	361	0.03576	356	-0.03225
410	0.00614	407	0.0158	364	0.03608	359	-0.033
414	0.00627	410	0.0159	367	0.03648	362	-0.03368
417	0.00641	414	0.0161	370	0.0368	365	-0.03435
420	0.00655	417	0.0162	372	0.0372	367	-0.0351
423	0.00669	420	0.0164	375	0.03752	370	-0.03578
427	0.00683	423	0.0165	378	0.03792	373	-0.03653
430	0.00698	427	0.0167	381	0.03824	376	-0.03728
433	0.00713	430	0.0168	384	0.03864	379	-0.03795
437	0.00728	433	0.017	387	0.03904	381	-0.0387
440	0.00744	437	0.0172	390	0.03944	384	-0.03938
443	0.00759	440	0.0173	392	0.03976	387	-0.04013
447	0.00775	444	0.0175	395	0.04016	390	-0.04088
450	0.00792	447	0.0177	398	0.04056	393	-0.04155
454	0.00808	451	0.0179	401	0.04096	396	-0.0423
457	0.00825	454	0.0181	404	0.04136	399	-0.04305
461	0.00842	458	0.0183	408	0.04176	402	-0.04373
464	0.0086	461	0.0185	411	0.04216	405	-0.04448
468	0.00878	465	0.0187	414	0.04256	408	-0.04523
472	0.00895	469	0.0189	417	0.04296	411	-0.0459
475	0.00914	472	0.0191	420	0.04336	414	-0.04665
479	0.00932	476	0.0193	423	0.04376	418	-0.04733
483	0.00951	480	0.0195	426	0.04424	421	-0.04808
487	0.00969	483	0.0197	430	0.04464	424	-0.04875
490	0.00988	487	0.0199	433	0.04504	427	-0.0495
494	0.0101	491	0.0202	436	0.04552	430	-0.05018
498	0.0103	495	0.0204	439	0.046	434	-0.05085
502	0.0105	499	0.0206	443	0.0464	437	-0.0516
506	0.0107	503	0.0208	446	0.04688	440	-0.05228
510	0.0109	507	0.0211	449	0.04736	444	-0.05295
514	0.0111	511	0.0213	453	0.04784	447	-0.05363
518	0.0113	515	0.0216	456	0.04824	450	-0.05438
522	0.0115	519	0.0218	460	0.04872	454	-0.05505
526	0.0117	523	0.022	463	0.0492	457	-0.05573
530	0.0119	527	0.0223	467	0.04976	461	-0.0564
534	0.0121	531	0.0225	470	0.05024	464	-0.05708
538	0.0123	535	0.0227	474	0.05072	468	-0.05768
542	0.0125	539	0.023	477	0.0512	471	-0.05835
547	0.0128	543	0.023	481	0.05176	475	-0.05903
551	0.013	548	0.0232	484	0.05224	478	-0.0597
555	0.0132	552	0.0235	488	0.0528	482	-0.06038
559	0.0134	556	0.0236	492	0.05336	486	-0.06098
564	0.0136	561	0.0238	495	0.05384	489	-0.06165
568	0.0138	565	0.0241	499	0.0544	493	-0.06233
573	0.0141	570	0.024	503	0.05496	497	-0.06293
577	0.0143	574	0.0242	507	0.05552	500	-0.0636
582	0.0145	578	0.0245	511	0.05608	504	-0.0642
586	0.0147	583	0.0244	514	0.05664	508	-0.06488
591	0.0149	588	0.0246	518	0.0572	512	-0.06428
595	0.0152	592	0.0247	522	0.05776	516	-0.06495
600	0.0154	597	0.0249	526	0.05832	520	-0.06555
604	0.0154	602	0.0252	530	0.05888	524	-0.06428
609	0.0156	606	0.025	534	0.05952	528	-0.06488
614	0.0158	611	0.0252	538	0.06008	532	-0.06375
619	0.0159	616	0.0252	542	0.06064	536	-0.06443
624	0.0161	621	0.0254	546	0.0612	540	-0.06503
628	0.0163	625	0.0257	550	0.06184	544	-0.06585
633	0.0163	630	0.0256	554	0.06248	548	-0.06645
638	0.0165	635	0.0258	559	0.06312	552	-0.06713
643	0.0165	640	0.0259	563	0.06368	556	-0.0678
648	0.0168	645	0.0261	567	0.06408	560	-0.06848
653	0.017	650	0.0264	571	0.06464	565	-0.06863
658	0.017	655	0.0261	576	0.06464	569	-0.0693
663	0.0173	661	0.0263	580	0.06528	573	-0.06998
669	0.0175	666	0.0258	584	0.06584	577	-0.0699
674	0.0175	671	0.026	589	0.06648	582	-0.07058
679	0.0177	676	0.0259	593	0.06712	586	-0.07185
684	0.0178	682	0.0261	598	0.06768	591	-0.0726
690	0.018	687	0.0256	602	0.068	595	-0.07328
695	0.0179	692	0.0258	607	0.06856	600	-0.0729
700	0.0182	698	0.0261	611	0.06864	604	-0.07365
706	0.0184	703	0.0257	616	0.06928	609	-0.07313
711	0.0184	709	0.026	621	0.06984	613	-0.07388
717	0.0186	714	0.0263	625	0.0704	618	-0.07463
722	0.0185	720	0.0265	630	0.07096	623	-0.075
728	0.0187	725	0.0254	635	0.07112	627	-0.07575
734	0.0187	731	0.0256	640	0.07168	632	-0.07575
739	0.019	737	0.0244	644	0.07168	637	-0.0765
745	0.0192	743	0.0246	649	0.07232	642	-0.07575
751	0.0193	748	0.0246	654	0.07288	647	-0.0765
757	0.0195	754	0.0249	659	0.07368	652	-0.078
763	0.0195	760	0.024	664	0.07424	656	-0.07875
769	0.0197	766	0.0242	669	0.07496	661	-0.0795
775	0.0198			674	0.07552	666	-0.08025
781	0.02			679	0.07576	672	-0.08175
787	0.0201			684	0.0764	677	-0.0825
793	0.0203			689	0.07784	682	-0.08325
799	0.0204			695	0.0784	687	-0.08175
805	0.0206			700	0.07872	692	-0.0825
811	0.0206			705	0.07928	697	-0.0825
818	0.0208			710	0.07984	703	-0.08325
824	0.0206			716	0.08	708	-0.08175
831	0.0208			721	0.0808	713	-0.0825
837	0.0207			727	0.0832	719	-0.08625
844	0.0209			732	0.0832	724	-0.08775
850	0.0212			738	0.084
857	0.0215			743	0.084
				749	0.0832
				754	0.084
				760	0.084
				766	0.0848
				772	0.0832
				777	0.084

## Sheet: 150mM NaCl
150mM NaCl-1gpL		150mM NaCl-0.3gpL		150mM NaCl-0.1gpL		150mM NaCl-0.03gpL
s*	Norm <s* g(s*)>	s*	Norm <s* g(s*)>	s*	Norm <s* g(s*)>	s*	Norm <s* g(s*)>
2.2	0.138	1.99	1.83	2.06	-8.64	2.13	17.9
2.22	0.102	2.01	1.53	2.08	-6.25	2.15	16.2
2.23	0.0954	2.02	1.3	2.09	-0.0317	2.16	15
2.25	0.0242	2.04	1.36	2.11	-0.428	2.18	-8.98
2.27	0.0327	2.06	0.978	2.13	-0.441	2.2	-7.12
2.29	0.109	2.07	0.701	2.14	1.04	2.22	7.49
2.31	0.0742	2.09	0.526	2.16	0.491	2.23	4.14
2.32	0.0664	2.11	0.451	2.18	0.291	2.25	2.92
2.34	0.0898	2.12	0.86	2.2	-2.6	2.27	4.18
2.36	0.0678	2.14	0.71	2.21	-1.57	2.29	2.68
2.38	0.0925	2.16	0.602	2.23	0.577	2.3	10.1
2.4	0.0782	2.18	0.463	2.25	0.242	2.32	6.15
2.42	0.119	2.2	0.398	2.27	0.138	2.34	4.59
2.44	0.0888	2.21	0.579	2.28	-1.46	2.36	2.68
2.46	0.0786	2.23	0.514	2.3	-0.863	2.38	1.9
2.48	0.0737	2.25	0.597	2.32	0.493	2.39	4.4
2.5	0.0591	2.27	0.443	2.34	0.0654	2.41	3.35
2.52	0.078	2.29	0.384	2.36	1.09	2.43	2.81
2.54	0.0668	2.3	0.694	2.38	0.711	2.45	-0.746
2.56	0.111	2.32	0.528	2.4	0.611	2.47	-0.761
2.58	0.0926	2.34	0.428	2.42	-0.21	2.49	-0.465
2.6	0.136	2.36	0.411	2.44	-0.0663	2.51	-0.579
2.62	0.108	2.38	0.39	2.45	0.609	2.53	1.15
2.64	0.135	2.4	0.318	2.47	0.257	2.55	0.649
2.66	0.106	2.42	0.277	2.49	1.13	2.57	2.99
2.68	0.151	2.44	0.415	2.51	0.794	2.59	1.77
2.7	0.116	2.46	0.314	2.53	1.55	2.61	1.27
2.72	0.101	2.48	0.525	2.55	1.15	2.63	-0.875
2.75	0.0842	2.5	0.427	2.58	0.942	2.65	-0.765
2.77	0.0774	2.52	0.408	2.6	0.44	2.67	-3.73
2.79	0.0626	2.54	0.383	2.62	0.549	2.69	-2.95
2.81	0.0962	2.56	0.341	2.64	-0.115	2.71	-3.27
2.83	0.0708	2.58	0.328	2.66	0.107	2.73	-2.87
2.86	0.103	2.6	0.302	2.68	-0.268	2.76	-2.54
2.88	0.0763	2.63	0.281	2.7	-0.137	2.78	-2.27
2.9	0.107	2.65	0.217	2.72	-0.409	2.8	-2.39
2.93	0.0808	2.67	0.199	2.75	-0.347	2.82	-2.02
2.95	0.107	2.69	0.163	2.77	-0.726	2.84	-1.79
2.97	0.0887	2.71	0.146	2.79	-0.614	2.86	-1.35
3	0.097	2.73	0.11	2.81	-1.02	2.89	-1.11
3.02	0.0907	2.76	0.113	2.83	-0.818	2.91	-0.656
3.05	0.0909	2.78	0.0415	2.86	-1.33	2.93	-0.802
3.07	0.0875	2.8	0.0741	2.88	-1.01	2.95	-0.606
3.09	0.0813	2.83	0.057	2.9	-1.21	2.98	-1.74
3.12	0.0708	2.85	0.0804	2.93	-0.595	3	-0.0281
3.14	0.0673	2.87	0.18	2.95	-0.527	3.02	-0.513
3.17	0.0643	2.9	0.167	2.97	-0.459	3.05	-0.562
3.19	0.0629	2.92	0.151	3	-0.394	3.07	-0.512
3.22	0.0609	2.94	0.139	3.02	-0.33	3.1	-0.428
3.25	0.0599	2.97	0.129	3.04	-0.271	3.12	-0.341
3.27	0.0589	2.99	0.122	3.07	-0.211	3.14	-0.259
3.3	0.0581	3.02	0.114	3.09	-0.16	3.17	-0.195
3.32	0.0573	3.04	0.11	3.12	-0.0984	3.19	-0.137
3.35	0.0564	3.06	0.105	3.14	-0.0506	3.22	-0.0802
3.38	0.0552	3.09	0.101	3.17	0.00371	3.24	-0.0103
3.4	0.0547	3.12	0.0969	3.19	0.0374	3.27	-0.0139
3.43	0.0542	3.14	0.0916	3.22	0.0694	3.3	0.0188
3.46	0.0537	3.17	0.0869	3.25	0.0985	3.32	0.0556
3.49	0.0532	3.19	0.0833	3.27	0.125	3.35	0.0936
3.51	0.0527	3.22	0.0806	3.3	0.15	3.37	0.128
3.54	0.0521	3.24	0.0784	3.32	0.171	3.4	0.159
3.57	0.0515	3.27	0.0767	3.35	0.189	3.43	0.185
3.6	0.0509	3.3	0.0753	3.38	0.204	3.45	0.21
3.63	0.0502	3.32	0.074	3.4	0.216	3.48	0.228
3.66	0.0496	3.35	0.0731	3.43	0.227	3.51	0.245
3.69	0.0491	3.38	0.0723	3.46	0.235	3.53	0.257
3.72	0.0485	3.41	0.0719	3.49	0.241	3.56	0.271
3.74	0.0479	3.43	0.0717	3.52	0.247	3.59	0.281
3.77	0.0473	3.46	0.0716	3.54	0.251	3.62	0.29
3.8	0.0467	3.49	0.0718	3.57	0.254	3.65	0.295
3.84	0.046	3.52	0.0721	3.6	0.255	3.67	0.298
3.87	0.0455	3.55	0.0726	3.63	0.256	3.7	0.3
3.9	0.045	3.58	0.0731	3.66	0.254	3.73	0.3
3.93	0.0446	3.61	0.0736	3.69	0.251	3.76	0.3
3.96	0.0442	3.64	0.0743	3.72	0.247	3.79	0.298
3.99	0.044	3.67	0.0749	3.75	0.243	3.82	0.296
4.02	0.0438	3.7	0.0757	3.78	0.238	3.85	0.294
4.05	0.0437	3.73	0.0764	3.81	0.232	3.88	0.292
4.09	0.0437	3.76	0.0772	3.84	0.227	3.91	0.29
4.12	0.0437	3.79	0.078	3.87	0.222	3.94	0.289
4.15	0.0438	3.82	0.0787	3.9	0.217	3.97	0.287
4.19	0.044	3.85	0.0793	3.93	0.214	4	0.286
4.22	0.0443	3.88	0.0799	3.96	0.21	4.03	0.286
4.25	0.0446	3.91	0.0807	3.99	0.207	4.07	0.288
4.29	0.0451	3.94	0.0813	4.03	0.205	4.1	0.291
4.32	0.0455	3.98	0.0819	4.06	0.203	4.13	0.295
4.36	0.046	4.01	0.0824	4.09	0.201	4.16	0.3
4.39	0.0466	4.04	0.0828	4.12	0.2	4.19	0.305
4.43	0.0472	4.08	0.0832	4.16	0.2	4.23	0.311
4.46	0.0478	4.11	0.0835	4.19	0.2	4.26	0.317
4.5	0.0484	4.14	0.0837	4.22	0.2	4.29	0.324
4.53	0.0491	4.18	0.0839	4.26	0.201	4.33	0.331
4.57	0.0497	4.21	0.0841	4.29	0.203	4.36	0.338
4.6	0.0504	4.24	0.0843	4.33	0.205	4.39	0.345
4.64	0.051	4.28	0.0845	4.36	0.208	4.43	0.353
4.68	0.0515	4.31	0.0847	4.39	0.212	4.46	0.361
4.72	0.052	4.35	0.0849	4.43	0.216	4.5	0.368
4.75	0.0524	4.39	0.0851	4.47	0.22	4.53	0.376
4.79	0.0528	4.42	0.0852	4.5	0.225	4.57	0.384
4.83	0.0532	4.46	0.0853	4.54	0.229	4.6	0.392
4.87	0.0534	4.49	0.0854	4.57	0.234	4.64	0.4
4.91	0.0537	4.53	0.0855	4.61	0.24	4.68	0.41
4.95	0.0539	4.57	0.0856	4.65	0.245	4.71	0.42
4.99	0.0541	4.6	0.0858	4.68	0.251	4.75	0.431
5.03	0.0542	4.64	0.086	4.72	0.256	4.79	0.441
5.07	0.0543	4.68	0.0862	4.76	0.262	4.82	0.452
5.11	0.0543	4.72	0.0865	4.8	0.268	4.86	0.461
5.15	0.0544	4.76	0.0867	4.84	0.273	4.9	0.472
5.19	0.0544	4.8	0.0872	4.87	0.279	4.94	0.481
5.23	0.0544	4.84	0.0877	4.91	0.285	4.98	0.493
5.27	0.0545	4.87	0.0884	4.95	0.29	5.02	0.505
5.31	0.0546	4.91	0.0891	4.99	0.296	5.06	0.519
5.36	0.0547	4.95	0.09	5.03	0.301	5.1	0.533
5.4	0.0547	5	0.0909	5.07	0.307	5.13	0.547
5.44	0.0549	5.04	0.0919	5.11	0.312	5.18	0.562
5.49	0.055	5.08	0.0929	5.15	0.317	5.22	0.577
5.53	0.0552	5.12	0.0939	5.2	0.322	5.26	0.592
5.57	0.0554	5.16	0.095	5.24	0.327	5.3	0.609
5.62	0.0557	5.2	0.0961	5.28	0.332	5.34	0.627
5.66	0.0561	5.25	0.0974	5.32	0.336	5.38	0.645
5.71	0.0565	5.29	0.0986	5.36	0.341	5.42	0.663
5.75	0.0569	5.33	0.0999	5.41	0.345	5.46	0.68
5.8	0.0574	5.38	0.101	5.45	0.35	5.51	0.697
5.85	0.0579	5.42	0.103	5.49	0.354	5.55	0.714
5.89	0.0585	5.46	0.104	5.54	0.358	5.59	0.73
5.94	0.0592	5.51	0.105	5.58	0.362	5.64	0.746
5.99	0.0599	5.55	0.107	5.63	0.367	5.68	0.764
6.03	0.0606	5.6	0.108	5.67	0.371	5.73	0.782
6.08	0.0614	5.64	0.11	5.72	0.375	5.77	0.8
6.13	0.0623	5.69	0.112	5.76	0.38	5.82	0.819
6.18	0.0631	5.74	0.113	5.81	0.385	5.86	0.836
6.23	0.064	5.78	0.115	5.86	0.39	5.91	0.852
6.28	0.065	5.83	0.116	5.9	0.394	5.95	0.866
6.33	0.066	5.88	0.118	5.95	0.399	6	0.879
6.38	0.0671	5.93	0.119	6	0.405	6.05	0.892
6.43	0.0682	5.98	0.121	6.05	0.41	6.09	0.906
6.48	0.0694	6.02	0.122	6.09	0.416	6.14	0.919
6.53	0.0706	6.07	0.124	6.14	0.422	6.19	0.932
6.59	0.072	6.12	0.126	6.19	0.428	6.24	0.943
6.64	0.0733	6.17	0.127	6.24	0.434	6.29	0.954
6.69	0.0748	6.22	0.129	6.29	0.441	6.34	0.963
6.75	0.0763	6.27	0.131	6.34	0.448	6.39	0.973
6.8	0.078	6.33	0.133	6.39	0.454	6.44	0.982
6.85	0.0797	6.38	0.135	6.44	0.461	6.49	0.992
6.91	0.0815	6.43	0.138	6.5	0.468	6.54	1
6.96	0.0834	6.48	0.14	6.55	0.476	6.59	1.01
7.02	0.0855	6.54	0.143	6.6	0.483	6.64	1.02
7.07	0.0876	6.59	0.146	6.65	0.491	6.69	1.03
7.13	0.0899	6.64	0.148	6.71	0.499	6.74	1.04
7.19	0.0923	6.7	0.151	6.76	0.506	6.8	1.05
7.25	0.0949	6.75	0.154	6.81	0.515	6.85	1.06
7.3	0.0977	6.81	0.158	6.87	0.523	6.9	1.07
7.36	0.101	6.86	0.161	6.92	0.532	6.96	1.08
7.42	0.104	6.92	0.165	6.98	0.541	7.01	1.09
7.48	0.107	6.98	0.17	7.04	0.551	7.07	1.11
7.54	0.111	7.03	0.174	7.09	0.561	7.12	1.12
7.6	0.114	7.09	0.179	7.15	0.571	7.18	1.14
7.66	0.118	7.15	0.184	7.21	0.581	7.23	1.15
7.72	0.123	7.21	0.189	7.26	0.592	7.29	1.16
7.78	0.127	7.27	0.194	7.32	0.603	7.35	1.18
7.85	0.132	7.32	0.2	7.38	0.614	7.4	1.19
7.91	0.137	7.38	0.207	7.44	0.626	7.46	1.21
7.97	0.143	7.44	0.213	7.5	0.639	7.52	1.22
8.03	0.149	7.51	0.22	7.56	0.652	7.58	1.24
8.1	0.155	7.57	0.228	7.62	0.665	7.64	1.25
8.16	0.161	7.63	0.235	7.68	0.68	7.7	1.27
8.23	0.169	7.69	0.244	7.74	0.694	7.76	1.28
8.29	0.176	7.75	0.252	7.8	0.709	7.82	1.29
8.36	0.184	7.82	0.262	7.87	0.725	7.88	1.3
8.43	0.193	7.88	0.271	7.93	0.741	7.94	1.31
8.49	0.202	7.95	0.282	7.99	0.757	8	1.32
8.56	0.212	8.01	0.293	8.06	0.774	8.06	1.33
8.63	0.223	8.08	0.304	8.12	0.792	8.13	1.33
8.7	0.234	8.14	0.316	8.19	0.809	8.19	1.34
8.77	0.246	8.21	0.329	8.25	0.828	8.25	1.34
8.84	0.259	8.28	0.342	8.32	0.846	8.32	1.34
8.91	0.273	8.34	0.356	8.39	0.865	8.38	1.35
8.98	0.287	8.41	0.371	8.45	0.885	8.45	1.35
9.05	0.303	8.48	0.386	8.52	0.905	8.52	1.35
9.12	0.319	8.55	0.402	8.59	0.925	8.58	1.35
9.2	0.337	8.62	0.419	8.66	0.946	8.65	1.35
9.27	0.355	8.69	0.437	8.73	0.968	8.72	1.35
9.35	0.375	8.76	0.456	8.8	0.989	8.79	1.35
9.42	0.396	8.83	0.475	8.87	1.01	8.85	1.34
9.5	0.417	8.91	0.495	8.94	1.03	8.92	1.33
9.57	0.44	8.98	0.516	9.01	1.06	8.99	1.32
9.65	0.465	9.05	0.538	9.08	1.08	9.06	1.31
9.72	0.49	9.13	0.561	9.15	1.1	9.13	1.3
9.8	0.516	9.2	0.585	9.23	1.12	9.21	1.29
9.88	0.544	9.28	0.609	9.3	1.15	9.28	1.28
9.96	0.573	9.35	0.635	9.38	1.17	9.35	1.26
10	0.603	9.43	0.662	9.45	1.19	9.42	1.25
10.1	0.634	9.5	0.689	9.53	1.22	9.5	1.24
10.2	0.665	9.58	0.717	9.6	1.24	9.57	1.22
10.3	0.698	9.66	0.747	9.68	1.26	9.65	1.21
10.4	0.732	9.74	0.777	9.76	1.28	9.72	1.19
10.4	0.766	9.82	0.807	9.84	1.3	9.8	1.17
10.5	0.801	9.9	0.839	9.91	1.32	9.87	1.15
10.6	0.836	9.98	0.871	9.99	1.34	9.95	1.13
10.7	0.872	10.1	0.903	10.1	1.36	10	1.11
10.8	0.908	10.1	0.936	10.2	1.38	10.1	1.08
10.9	0.945	10.2	0.97	10.2	1.4	10.2	1.06
11	0.981	10.3	1	10.3	1.41	10.3	1.04
11	1.02	10.4	1.04	10.4	1.43	10.3	1.02
11.1	1.05	10.5	1.07	10.5	1.44	10.4	0.997
11.2	1.09	10.6	1.1	10.6	1.45	10.5	0.978
11.3	1.12	10.7	1.14	10.7	1.46	10.6	0.959
11.4	1.16	10.7	1.17	10.7	1.46	10.7	0.941
11.5	1.19	10.8	1.2	10.8	1.47	10.8	0.923
11.6	1.22	10.9	1.23	10.9	1.47	10.8	0.904
11.7	1.25	11	1.26	11	1.47	10.9	0.884
11.8	1.28	11.1	1.29	11.1	1.47	11	0.864
11.9	1.3	11.2	1.32	11.2	1.47	11.1	0.845
12	1.33	11.3	1.34	11.3	1.46	11.2	0.825
12.1	1.35	11.4	1.37	11.4	1.45	11.3	0.805
12.1	1.37	11.5	1.39	11.4	1.44	11.4	0.787
12.2	1.39	11.6	1.41	11.5	1.43	11.4	0.769
12.3	1.4	11.7	1.42	11.6	1.41	11.5	0.752
12.4	1.42	11.7	1.44	11.7	1.4	11.6	0.736
12.5	1.43	11.8	1.45	11.8	1.38	11.7	0.72
12.6	1.44	11.9	1.46	11.9	1.36	11.8	0.704
12.7	1.44	12	1.46	12	1.34	11.9	0.687
12.8	1.45	12.1	1.47	12.1	1.31	12	0.668
12.9	1.45	12.2	1.47	12.2	1.29	12.1	0.648
13.1	1.45	12.3	1.46	12.3	1.26	12.2	0.627
13.2	1.44	12.4	1.46	12.4	1.23	12.3	0.605
13.3	1.43	12.5	1.45	12.5	1.2	12.4	0.582
13.4	1.42	12.6	1.44	12.6	1.17	12.5	0.559
13.5	1.41	12.7	1.42	12.7	1.13	12.6	0.536
13.6	1.4	12.8	1.41	12.8	1.1	12.7	0.513
13.7	1.38	13	1.39	12.9	1.07	12.8	0.49
13.8	1.37	13.1	1.37	13	1.03	12.9	0.468
13.9	1.35	13.2	1.34	13.1	1	13	0.446
14	1.32	13.3	1.32	13.2	0.966	13.1	0.425
14.1	1.3	13.4	1.29	13.3	0.932	13.2	0.404
14.2	1.28	13.5	1.26	13.4	0.897	13.3	0.384
14.4	1.25	13.6	1.23	13.5	0.864	13.4	0.364
14.5	1.22	13.7	1.2	13.6	0.83	13.5	0.344
14.6	1.2	13.8	1.16	13.7	0.796	13.6	0.324
14.7	1.17	13.9	1.13	13.9	0.764	13.7	0.305
14.8	1.14	14	1.09	14	0.731	13.8	0.287
14.9	1.11	14.2	1.06	14.1	0.7	13.9	0.271
15.1	1.08	14.3	1.02	14.2	0.669	14	0.257
15.2	1.05	14.4	0.989	14.3	0.64	14.1	0.244
15.3	1.02	14.5	0.954	14.4	0.612	14.2	0.234
15.4	0.987	14.6	0.92	14.5	0.585	14.3	0.225
15.5	0.957	14.8	0.886	14.7	0.559	14.5	0.217
15.7	0.928	14.9	0.852	14.8	0.535	14.6	0.211
15.8	0.899	15	0.82	14.9	0.512	14.7	0.205
15.9	0.871	15.1	0.788	15	0.49	14.8	0.201
16	0.843	15.2	0.757	15.1	0.47	14.9	0.197
16.2	0.816	15.4	0.727	15.3	0.451	15	0.194
16.3	0.79	15.5	0.698	15.4	0.433	15.1	0.192
16.4	0.765	15.6	0.67	15.5	0.416	15.3	0.19
16.6	0.741	15.7	0.644	15.6	0.401	15.4	0.189
16.7	0.717	15.9	0.618	15.7	0.387	15.5	0.187
16.8	0.695	16	0.594	15.9	0.374	15.6	0.186
17	0.673	16.1	0.571	16	0.362	15.7	0.185
17.1	0.653	16.3	0.549	16.1	0.352	15.9	0.184
17.2	0.633	16.4	0.528	16.3	0.343	16	0.183
17.4	0.615	16.5	0.508	16.4	0.335	16.1	0.182
17.5	0.597	16.7	0.489	16.5	0.328	16.2	0.18
17.7	0.58	16.8	0.472	16.6	0.322	16.4	0.177
17.8	0.564	16.9	0.455	16.8	0.316	16.5	0.173
17.9	0.548	17.1	0.439	16.9	0.311	16.6	0.169
18.1	0.534	17.2	0.424	17.1	0.306	16.8	0.165
18.2	0.52	17.4	0.41	17.2	0.302	16.9	0.16
18.4	0.507	17.5	0.396	17.3	0.297	17	0.155
18.5	0.494	17.6	0.384	17.5	0.293	17.2	0.15
18.7	0.482	17.8	0.372	17.6	0.289	17.3	0.145
18.8	0.47	17.9	0.361	17.7	0.284	17.4	0.14
19	0.459	18.1	0.35	17.9	0.28	17.6	0.134
19.1	0.449	18.2	0.34	18	0.275	17.7	0.129
19.3	0.438	18.4	0.331	18.2	0.27	17.8	0.125
19.4	0.428	18.5	0.321	18.3	0.265	18	0.12
19.6	0.419	18.7	0.313	18.5	0.26	18.1	0.117
19.7	0.409	18.8	0.304	18.6	0.254	18.3	0.114
19.9	0.4	19	0.297	18.8	0.249	18.4	0.112
20.1	0.391	19.1	0.289	18.9	0.242	18.5	0.11
20.2	0.382	19.3	0.282	19.1	0.236	18.7	0.11
20.4	0.374	19.5	0.275	19.2	0.229	18.8	0.111
20.5	0.366	19.6	0.268	19.4	0.222	19	0.113
20.7	0.357	19.8	0.262	19.5	0.214	19.1	0.115
20.9	0.349	19.9	0.256	19.7	0.207	19.3	0.119
21	0.342	20.1	0.25	19.8	0.199	19.4	0.124
21.2	0.334	20.3	0.244	20	0.191	19.6	0.129
21.4	0.326	20.4	0.239	20.2	0.183	19.7	0.135
21.5	0.319	20.6	0.233	20.3	0.175	19.9	0.141
21.7	0.311	20.8	0.228	20.5	0.168	20	0.148
21.9	0.304	20.9	0.223	20.7	0.161	20.2	0.155
22.1	0.297	21.1	0.218	20.8	0.154	20.4	0.162
22.2	0.29	21.3	0.214	21	0.147	20.5	0.17
22.4	0.283	21.5	0.209	21.2	0.141	20.7	0.177
22.6	0.276	21.6	0.205	21.3	0.135	20.8	0.184
22.8	0.269	21.8	0.2	21.5	0.129	21	0.191
23	0.263	22	0.196	21.7	0.124	21.2	0.197
23.1	0.256	22.2	0.192	21.8	0.119	21.3	0.203
23.3	0.25	22.3	0.189	22	0.114	21.5	0.208
23.5	0.244	22.5	0.185	22.2	0.11	21.7	0.212
23.7	0.238	22.7	0.182	22.4	0.106	21.8	0.215
23.9	0.232	22.9	0.178	22.5	0.102	22	0.217
24.1	0.226	23.1	0.175	22.7	0.0984	22.2	0.219
24.3	0.221	23.3	0.172	22.9	0.0951	22.4	0.219
24.5	0.215	23.5	0.169	23.1	0.0921	22.5	0.219
24.7	0.21	23.7	0.166	23.3	0.0894	22.7	0.218
24.9	0.205	23.9	0.163	23.5	0.087	22.9	0.216
25.1	0.2	24	0.16	23.6	0.0849	23.1	0.213
25.3	0.195	24.2	0.157	23.8	0.083	23.2	0.21
25.5	0.19	24.4	0.154	24	0.0813	23.4	0.206
25.7	0.185	24.6	0.151	24.2	0.0798	23.6	0.201
25.9	0.181	24.8	0.148	24.4	0.0785	23.8	0.196
26.1	0.177	25	0.146	24.6	0.0772	24	0.191
26.3	0.173	25.2	0.143	24.8	0.076	24.2	0.186
26.5	0.169	25.5	0.141	25	0.0748	24.4	0.181
26.7	0.165	25.7	0.138	25.2	0.0736	24.5	0.176
26.9	0.161	25.9	0.136	25.4	0.0724	24.7	0.171
27.1	0.157	26.1	0.133	25.6	0.0712	24.9	0.167
27.3	0.154	26.3	0.131	25.8	0.07	25.1	0.163
27.6	0.15	26.5	0.128	26	0.0689	25.3	0.158
27.8	0.147	26.7	0.125	26.2	0.0681	25.5	0.154
28	0.144	26.9	0.122	26.4	0.0674	25.7	0.149
28.2	0.14	27.2	0.119	26.7	0.0671	25.9	0.144
28.5	0.137	27.4	0.117	26.9	0.0671	26.1	0.139
28.7	0.134	27.6	0.114	27.1	0.0673	26.3	0.134
28.9	0.131	27.8	0.111	27.3	0.0679	26.5	0.129
29.1	0.128	28.1	0.109	27.5	0.0687	26.7	0.123
29.4	0.126	28.3	0.106	27.7	0.0697	26.9	0.118
29.6	0.123	28.5	0.103	28	0.0708	27.2	0.112
29.8	0.12	28.8	0.101	28.2	0.072	27.4	0.106
30.1	0.118	29	0.0986	28.4	0.0733	27.6	0.0996
30.3	0.115	29.2	0.0963	28.6	0.0745	27.8	0.0927
30.6	0.112	29.5	0.094	28.9	0.0756	28	0.0853
30.8	0.11	29.7	0.0918	29.1	0.0767	28.2	0.0771
31.1	0.107	30	0.0897	29.3	0.0778	28.5	0.0682
31.3	0.105	30.2	0.0876	29.6	0.0787	28.7	0.0585
31.6	0.103	30.4	0.0856	29.8	0.0796	28.9	0.0483
31.8	0.1	30.7	0.0838	30	0.0804	29.1	0.0378
32.1	0.0981	30.9	0.0821	30.3	0.0811	29.4	0.0273
32.3	0.0959	31.2	0.0806	30.5	0.0815	29.6	0.017
32.6	0.0938	31.5	0.0792	30.8	0.0817	29.8	0.00725
32.8	0.0917	31.7	0.078	31	0.0815	30	-0.0017
33.1	0.0897	32	0.0769	31.3	0.0808	30.3	-0.00964
33.4	0.0878	32.2	0.076	31.5	0.0795	30.5	-0.0164
33.6	0.086	32.5	0.0751	31.8	0.0777	30.8	-0.0218
33.9	0.0842	32.8	0.0743	32	0.0753	31	-0.0257
34.2	0.0825	33	0.0736	32.3	0.0723	31.2	-0.0279
34.4	0.0809	33.3	0.0728	32.5	0.0687	31.5	-0.0283
34.7	0.0794	33.6	0.0721	32.8	0.0647	31.7	-0.0269
35	0.078	33.8	0.0713	33.1	0.0603	32	-0.0235
35.3	0.0766	34.1	0.0705	33.3	0.0556	32.2	-0.0181
35.5	0.0753	34.4	0.0697	33.6	0.0509	32.5	-0.0107
35.8	0.074	34.7	0.0688	33.9	0.046	32.7	-0.0013
36.1	0.0728	35	0.0679	34.1	0.0412	33	0.01
36.4	0.0717	35.3	0.0669	34.4	0.0365	33.2	0.0231
36.7	0.0706	35.5	0.0658	34.7	0.0319	33.5	0.0377
37	0.0695	35.8	0.0647	35	0.0275	33.8	0.0537
37.3	0.0685	36.1	0.0635	35.2	0.0234	34	0.0705
37.6	0.0676	36.4	0.0622	35.5	0.0196	34.3	0.0881
37.9	0.0667	36.7	0.0607	35.8	0.016	34.6	0.106
38.2	0.0658	37	0.0592	36.1	0.0129	34.8	0.124
38.5	0.0649	37.3	0.0575	36.4	0.0101	35.1	0.141
38.8	0.064	37.6	0.0558	36.7	0.00786	35.4	0.157
39.1	0.0632	37.9	0.0539	37	0.00606	35.7	0.173
39.4	0.0623	38.2	0.052	37.3	0.00479	35.9	0.187
39.7	0.0615	38.6	0.05	37.6	0.00404	36.2	0.2
40.1	0.0606	38.9	0.0479	37.9	0.00379	36.5	0.211
40.4	0.0597	39.2	0.0459	38.2	0.00402	36.8	0.22
40.7	0.0589	39.5	0.0438	38.5	0.00466	37.1	0.227
41	0.058	39.8	0.0418	38.8	0.00565	37.4	0.231
41.3	0.0571	40.2	0.0399	39.1	0.00689	37.7	0.233
41.7	0.0562	40.5	0.038	39.4	0.00831	37.9	0.232
42	0.0553	40.8	0.0363	39.7	0.0098	38.2	0.229
42.3	0.0544	41.2	0.0346	40	0.0113	38.5	0.223
42.7	0.0535	41.5	0.0331	40.4	0.0128	38.8	0.216
43	0.0526	41.8	0.0317	40.7	0.0141	39.1	0.207
43.4	0.0516	42.2	0.0304	41	0.0153	39.5	0.197
43.7	0.0507	42.5	0.0293	41.3	0.0163	39.8	0.185
44.1	0.0498	42.9	0.0283	41.7	0.0172	40.1	0.173
44.4	0.0488	43.2	0.0275	42	0.0179	40.4	0.161
44.8	0.0478	43.6	0.0269	42.3	0.0185	40.7	0.149
45.1	0.0469	43.9	0.0264	42.7	0.0188	41	0.137
45.5	0.0459	44.3	0.0261	43	0.019	41.3	0.125
45.8	0.045	44.6	0.0259	43.4	0.0191	41.7	0.114
46.2	0.044	45	0.0259	43.7	0.0191	42	0.103
46.6	0.0431	45.4	0.026	44.1	0.019	42.3	0.0937
47	0.0421	45.7	0.0262	44.4	0.0188	42.6	0.0852
47.3	0.0412	46.1	0.0265	44.8	0.0186	43	0.0778
47.7	0.0402	46.5	0.0269	45.1	0.0183	43.3	0.0717
48.1	0.0393	46.9	0.0273	45.5	0.018	43.7	0.067
48.5	0.0384	47.3	0.0278	45.8	0.0178	44	0.0639
48.9	0.0376	47.7	0.0282	46.2	0.0177	44.3	0.0623
49.3	0.0367	48	0.0286	46.6	0.0175	44.7	0.0622
49.6	0.0358	48.4	0.029	47	0.0175	45	0.0635
50	0.035	48.8	0.0293	47.3	0.0175	45.4	0.0661
50.4	0.0342	49.2	0.0296	47.7	0.0175	45.7	0.0698
50.8	0.0335	49.6	0.0297	48.1	0.0176	46.1	0.0744
51.2	0.0327	50	0.0298	48.5	0.0177	46.5	0.0795
51.7	0.032	50.4	0.0297	48.9	0.0176	46.8	0.085
52.1	0.0313	50.9	0.0295	49.3	0.0175	47.2	0.0906
52.5	0.0307	51.3	0.0291	49.7	0.0173	47.6	0.0961
52.9	0.0301	51.7	0.0287	50.1	0.0169	47.9	0.101
53.3	0.0295	52.1	0.028	50.5	0.0162	48.3	0.106
53.8	0.029	52.5	0.0273	50.9	0.0153	48.7	0.11
54.2	0.0285	53	0.0263	51.3	0.0141	49.1	0.114
54.6	0.028	53.4	0.0253	51.7	0.0126	49.4	0.117
55.1	0.0275	53.8	0.0241	52.1	0.0107	49.8	0.12
55.5	0.027	54.3	0.0228	52.5	0.00837	50.2	0.123
55.9	0.0266	54.7	0.0215	52.9	0.00572	50.6	0.124
56.4	0.0262	55.2	0.02	53.4	0.00269	51	0.126
56.8	0.0258	55.6	0.0185	53.8	-0.00068	51.4	0.127
57.3	0.0254	56.1	0.0169	54.2	-0.00438	51.8	0.128
57.7	0.025	56.5	0.0153	54.6	-0.00836	52.2	0.128
58.2	0.0246	57	0.0136	55.1	-0.0126	52.6	0.128
58.7	0.0242	57.5	0.012	55.5	-0.0169	53	0.128
59.1	0.0238	57.9	0.0104	56	-0.0214	53.4	0.127
59.6	0.0235	58.4	0.00889	56.4	-0.0259	53.9	0.126
60.1	0.0231	58.9	0.00744	56.9	-0.0304	54.3	0.125
60.6	0.0227	59.4	0.00608	57.3	-0.0347	54.7	0.124
61	0.0224	59.9	0.00484	57.8	-0.0388	55.1	0.123
61.5	0.022	60.3	0.00372	58.2	-0.0427	55.6	0.123
62	0.0217	60.8	0.00275	58.7	-0.0461	56	0.122
62.5	0.0213	61.3	0.00194	59.2	-0.0492	56.4	0.121
63	0.021	61.8	0.00128	59.7	-0.0517	56.9	0.121
63.5	0.0207	62.3	0.000803	60.1	-0.0538	57.3	0.121
64	0.0203	62.8	0.000498	60.6	-0.0552	57.8	0.121
64.5	0.02	63.4	0.00037	61.1	-0.0561	58.2	0.121
65.1	0.0197	63.9	0.00042	61.6	-0.0563	58.7	0.121
65.6	0.0195	64.4	0.000642	62.1	-0.0559	59.1	0.121
66.1	0.0192	64.9	0.00103	62.6	-0.0549	59.6	0.12
66.6	0.019	65.5	0.00158	63.1	-0.0533	60.1	0.119
67.2	0.0188	66	0.00227	63.6	-0.051	60.5	0.118
67.7	0.0186	66.5	0.00309	64.1	-0.0483	61	0.117
68.2	0.0184	67.1	0.00402	64.6	-0.045	61.5	0.115
68.8	0.0182	67.6	0.00505	65.1	-0.0412	62	0.112
69.3	0.0181	68.2	0.00614	65.6	-0.0371	62.4	0.109
69.9	0.018	68.7	0.00728	66.2	-0.0326	62.9	0.106
70.4	0.0178	69.3	0.00844	66.7	-0.0279	63.4	0.102
71	0.0177	69.9	0.0096	67.2	-0.023	63.9	0.0975
71.6	0.0176	70.4	0.0107	67.8	-0.018	64.4	0.0929
72.1	0.0175	71	0.0118	68.3	-0.0131	64.9	0.0881
72.7	0.0174	71.6	0.0128	68.9	-0.00814	65.4	0.0831
73.3	0.0173	72.2	0.0137	69.4	-0.00334	65.9	0.0779
73.9	0.0172	72.8	0.0145	70	0.00129	66.5	0.0727
74.5	0.0171	73.4	0.0151	70.5	0.00568	67	0.0674
75.1	0.017	74	0.0156	71.1	0.0098	67.5	0.0622
75.7	0.0168	74.6	0.016	71.7	0.0136	68	0.0572
76.3	0.0166	75.2	0.0161	72.2	0.0171	68.6	0.0524
76.9	0.0165	75.8	0.0161	72.8	0.0202	69.1	0.0479
77.5	0.0163	76.4	0.0159	73.4	0.023	69.6	0.0439
78.1	0.016	77	0.0155	74	0.0254	70.2	0.0405
78.7	0.0158	77.7	0.0149	74.6	0.0274	70.7	0.0375
79.4	0.0155	78.3	0.0141	75.2	0.0291	71.3	0.0352
80	0.0153	78.9	0.0131	75.8	0.0304	71.8	0.0334
80.6	0.0149	79.6	0.0119	76.4	0.0314	72.4	0.0323
81.3	0.0146	80.2	0.0105	77	0.0321	73	0.0318
81.9	0.0143	80.9	0.00902	77.6	0.0325	73.5	0.0318
82.6	0.0139	81.6	0.00734	78.2	0.0327	74.1	0.0323
83.2	0.0136	82.2	0.00551	78.9	0.0327	74.7	0.0334
83.9	0.0132	82.9	0.00354	79.5	0.0325	75.3	0.0349
84.6	0.0128	83.6	0.00146	80.1	0.0323	75.9	0.0367
85.3	0.0124	84.3	-0.000717	80.8	0.0319	76.5	0.0388
85.9	0.012	84.9	-0.00298	81.4	0.0315	77.1	0.0412
86.6	0.0116	85.6	-0.00532	82.1	0.0311	77.7	0.0437
87.3	0.0112	86.3	-0.00772	82.7	0.0307	78.3	0.0463
88	0.0108	87	-0.0102	83.4	0.0304	78.9	0.0489
88.7	0.0104	87.8	-0.0126	84.1	0.0302	79.5	0.0515
89.4	0.0101	88.5	-0.0151	84.7	0.03	80.1	0.054
90.1	0.0097	89.2	-0.0176	85.4	0.0301	80.7	0.0563
90.9	0.00934	89.9	-0.02	86.1	0.0302	81.4	0.0584
91.6	0.009	90.7	-0.0224	86.8	0.0306	82	0.0602
92.3	0.00867	91.4	-0.0248	87.5	0.0311	82.6	0.0617
93	0.00835	92.1	-0.0271	88.2	0.0318	83.3	0.0629
93.8	0.00805	92.9	-0.0293	88.9	0.0328	83.9	0.0637
94.5	0.00776	93.7	-0.0315	89.6	0.034	84.6	0.0641
95.3	0.00748	94.4	-0.0335	90.3	0.0355	85.3	0.0641
96.1	0.00722	95.2	-0.0354	91	0.0372	85.9	0.0638
96.8	0.00697	96	-0.0372	91.8	0.0391	86.6	0.0631
97.6	0.00674	96.8	-0.0389	92.5	0.0413	87.3	0.062
98.4	0.00653	97.6	-0.0404	93.2	0.0438	88	0.0605
99.2	0.00632	98.3	-0.0417	94	0.0465	88.6	0.0587
100	0.00613	99.2	-0.0429	94.7	0.0495	89.3	0.0564
101	0.00596	100	-0.0438	95.5	0.0527	90	0.0539
102	0.0058	101	-0.0446	96.3	0.0561	90.7	0.051
102	0.00564	102	-0.0452	97	0.0597	91.4	0.0477
103	0.00551	102	-0.0456	97.8	0.0636	92.2	0.0442
104	0.00538	103	-0.0458	98.6	0.0676	92.9	0.0403
105	0.00527	104	-0.0458	99.4	0.0717	93.6	0.0363
106	0.00517	105	-0.0456	100	0.076	94.3	0.032
107	0.00509	106	-0.0452	101	0.0804	95.1	0.0275
107	0.00502	107	-0.0446	102	0.0849	95.8	0.0228
108	0.00496	108	-0.0438	103	0.0894	96.6	0.018
109	0.00492	108	-0.0428	103	0.0939	97.3	0.0131
110	0.00489	109	-0.0416	104	0.0983	98.1	0.00804
111	0.00488	110	-0.0403	105	0.103	98.8	0.00294
112	0.00488	111	-0.0387	106	0.107	99.6	-0.00222
113	0.0049	112	-0.0371	107	0.111	100	-0.00741
114	0.00494	113	-0.0353	108	0.115	101	-0.0126
114	0.00499	114	-0.0334	109	0.119	102	-0.0178
115	0.00505	115	-0.0313	109	0.122	103	-0.0229
116	0.00513	116	-0.0292	110	0.126	104	-0.028
117	0.00522	117	-0.027	111	0.129	104	-0.033
118	0.00533	118	-0.0248	112	0.131	105	-0.0379
119	0.00546	119	-0.0225	113	0.133	106	-0.0427
120	0.00559	120	-0.0202	114	0.135	107	-0.0473
121	0.00574	121	-0.0178	115	0.137	108	-0.0518
122	0.0059	122	-0.0155	116	0.138	109	-0.0561
123	0.00607	123	-0.0132	117	0.138	109	-0.0602
124	0.00625	124	-0.011	118	0.139	110	-0.0641
125	0.00643	125	-0.00876	118	0.138	111	-0.0679
126	0.00662	126	-0.00664	119	0.138	112	-0.0715
127	0.00681	127	-0.00461	120	0.136	113	-0.0749
128	0.007	128	-0.00267	121	0.135	114	-0.0781
129	0.00719	129	-0.000852	122	0.133	115	-0.0812
130	0.00737	130	0.000847	123	0.13	115	-0.0841
131	0.00755	131	0.00241	124	0.128	116	-0.0869
132	0.00772	132	0.00384	125	0.124	117	-0.0896
133	0.00787	133	0.00511	126	0.121	118	-0.0922
134	0.00802	134	0.00624	127	0.117	119	-0.0947
135	0.00815	135	0.0072	128	0.113	120	-0.0972
136	0.00826	136	0.00801	129	0.108	121	-0.0995
137	0.00835	137	0.00866	130	0.103	122	-0.102
138	0.00842	138	0.00915	131	0.0985	123	-0.104
140	0.00846	140	0.00949	132	0.0934	124	-0.107
141	0.00849	141	0.00967	134	0.0882	125	-0.109
142	0.00848	142	0.00971	135	0.083	126	-0.112
143	0.00845	143	0.00961	136	0.0777	127	-0.114
144	0.0084	144	0.00939	137	0.0724	128	-0.117
145	0.00831	145	0.00904	138	0.0671	129	-0.12
146	0.0082	147	0.00858	139	0.062	130	-0.123
148	0.00807	148	0.00802	140	0.0569	131	-0.126
149	0.00791	149	0.00737	141	0.0521	132	-0.13
150	0.00772	150	0.00665	142	0.0475	133	-0.134
151	0.00752	151	0.00587	143	0.0432	134	-0.138
152	0.00729	153	0.00503	145	0.0391	135	-0.142
154	0.00704	154	0.00416	146	0.0353	136	-0.147
155	0.00678	155	0.00327	147	0.032	137	-0.152
156	0.0065	156	0.00236	148	0.0289	138	-0.157
157	0.00621	158	0.00146	149	0.0263	139	-0.162
159	0.00591	159	0.000571	150	0.0241	140	-0.168
160	0.0056	160	-0.000294	152	0.0224	141	-0.174
161	0.0053	162	-0.00113	153	0.021	142	-0.18
162	0.00499	163	-0.00191	154	0.0201	144	-0.187
164	0.00468	164	-0.00265	155	0.0197	145	-0.193
165	0.00437	166	-0.00333	157	0.0196	146	-0.2
166	0.00407	167	-0.00395	158	0.02	147	-0.207
168	0.00378	168	-0.0045	159	0.0208	148	-0.214
169	0.00351	170	-0.00499	160	0.022	149	-0.22
170	0.00324	171	-0.0054	162	0.0236	150	-0.227
172	0.00299	172	-0.00574	163	0.0255	152	-0.234
173	0.00275	174	-0.006	164	0.0278	153	-0.241
174	0.00254	175	-0.0062	166	0.0303	154	-0.247
176	0.00234	177	-0.00632	167	0.0332	155	-0.254
177	0.00216	178	-0.00638	168	0.0362	156	-0.26
179	0.002	180	-0.00637	170	0.0395	158	-0.266
180	0.00186	181	-0.00631	171	0.0429	159	-0.271
181	0.00174	183	-0.00619	172	0.0465	160	-0.277
183	0.00164	184	-0.00602	174	0.0502	161	-0.282
184	0.00156	186	-0.0058	175	0.054	163	-0.286
186	0.0015	187	-0.00554	177	0.0579	164	-0.29
187	0.00146	189	-0.00524	178	0.0618	165	-0.294
189	0.00143	190	-0.00492	179	0.0658	166	-0.298
190	0.00142	192	-0.00456	181	0.0697	168	-0.301
192	0.00143	193	-0.00419	182	0.0737	169	-0.303
193	0.00145	195	-0.0038	184	0.0776	170	-0.305
195	0.00149	196	-0.0034	185	0.0816	172	-0.307
196	0.00154	198	-0.00299	187	0.0855	173	-0.308
198	0.0016	200	-0.00258	188	0.0894	174	-0.309
200	0.00167	201	-0.00217	190	0.0933	176	-0.31
201	0.00175	203	-0.00175	191	0.0972	177	-0.311
203	0.00183	205	-0.00134	193	0.101	179	-0.311
204	0.00193	206	-0.000931	194	0.105	180	-0.31
206	0.00203	208	-0.000529	196	0.109	181	-0.31
208	0.00213	210	-0.000134	197	0.113	183	-0.309
209	0.00224	211	0.000252	199	0.117	184	-0.308
211	0.00235	213	0.00063	201	0.121	186	-0.307
213	0.00246	215	0.000999	202	0.126	187	-0.306
214	0.00257	217	0.00136	204	0.13	189	-0.305
216	0.00269	218	0.00171	205	0.135	190	-0.303
218	0.0028	220	0.00205	207	0.14	192	-0.302
220	0.00291	222	0.00238	209	0.145	193	-0.3
221	0.00302	224	0.0027	210	0.15	195	-0.298
223	0.00312	226	0.00301	212	0.156	196	-0.296
225	0.00322	228	0.00332	214	0.162	198	-0.294
227	0.00332	229	0.00361	215	0.168	199	-0.292
229	0.00342	231	0.0039	217	0.174	201	-0.29
230	0.0035	233	0.00419	219	0.181	202	-0.288
232	0.00359	235	0.00446	221	0.189	204	-0.286
234	0.00367	237	0.00473	222	0.196	205	-0.284
236	0.00374	239	0.005	224	0.204	207	-0.281
238	0.0038	241	0.00526	226	0.213	209	-0.279
240	0.00386	243	0.00552	228	0.221	210	-0.276
242	0.00391	245	0.00577	230	0.23	212	-0.273
244	0.00396	247	0.00601	231	0.24	214	-0.271
246	0.004	249	0.00626	233	0.25	215	-0.268
247	0.00403	251	0.00649	235	0.26	217	-0.265
249	0.00405	253	0.00673	237	0.271	219	-0.261
251	0.00407	255	0.00696	239	0.282	220	-0.258
253	0.00408	257	0.00719	241	0.293	222	-0.255
255	0.00409	259	0.00741	243	0.305	224	-0.251
257	0.00408	261	0.00763	245	0.317	226	-0.247
260	0.00408	263	0.00785	247	0.329	227	-0.243
262	0.00406	266	0.00806	249	0.341	229	-0.239
264	0.00404	268	0.00827	251	0.354	231	-0.235
266	0.00401	270	0.00848	253	0.367	233	-0.23
268	0.00398	272	0.00868	255	0.38	234	-0.226
270	0.00394	274	0.00888	257	0.393	236	-0.221
272	0.0039	277	0.00908	259	0.407	238	-0.216
274	0.00386	279	0.00928	261	0.42	240	-0.212
277	0.00381	281	0.00947	263	0.434	242	-0.206
279	0.00375	283	0.00966	265	0.447	244	-0.201
281	0.00369	286	0.00985	267	0.461	246	-0.196
283	0.00363	288	0.01	269	0.474	248	-0.191
286	0.00357	290	0.0102	272	0.487	250	-0.185
288	0.0035	293	0.0104	274	0.501	252	-0.18
290	0.00343	295	0.0106	276	0.514	253	-0.174
292	0.00336	298	0.0107	278	0.527	255	-0.169
295	0.00329	300	0.0109	280	0.539	257	-0.163
297	0.00322	303	0.0111	283	0.552	259	-0.157
299	0.00314	305	0.0113	285	0.564	261	-0.152
302	0.00307	307	0.0114	287	0.575	264	-0.146
304	0.003	310	0.0116	289	0.587	266	-0.14
307	0.00292	313	0.0118	292	0.597	268	-0.134
309	0.00285	315	0.0119	294	0.608	270	-0.129
312	0.00278	318	0.0121	296	0.618	272	-0.123
314	0.00271	320	0.0122	299	0.627	274	-0.117
317	0.00264	323	0.0124	301	0.635	276	-0.112
319	0.00257	326	0.0125	304	0.643	278	-0.106
322	0.00251	328	0.0127	306	0.651	280	-0.101
324	0.00244	331	0.0128	308	0.657	283	-0.0953
327	0.00238	334	0.013	311	0.663	285	-0.0899
329	0.00232	336	0.0131	313	0.668	287	-0.0846
332	0.00227	339	0.0133	316	0.673	289	-0.0793
335	0.00222	342	0.0134	318	0.677	292	-0.0741
337	0.00217	345	0.0136	321	0.679	294	-0.069
340	0.00212	347	0.0137	324	0.681	296	-0.0639
343	0.00208	350	0.0138	326	0.683	298	-0.0589
346	0.00204	353	0.014	329	0.683	301	-0.054
348	0.00201	356	0.0141	331	0.683	303	-0.0492
351	0.00198	359	0.0143	334	0.682	306	-0.0445
354	0.00196	362	0.0144	337	0.68	308	-0.0398
357	0.00194	365	0.0145	339	0.677	310	-0.0352
360	0.00192	368	0.0147	342	0.674	313	-0.0307
362	0.00191	371	0.0148	345	0.67	315	-0.0263
365	0.0019	374	0.0149	348	0.665	318	-0.022
368	0.0019	377	0.015	350	0.659	320	-0.0177
371	0.0019	380	0.0152	353	0.653	323	-0.0136
374	0.00191	383	0.0153	356	0.646	325	-0.00947
377	0.00192	386	0.0154	359	0.639	328	-0.00546
380	0.00193	389	0.0155	362	0.631	330	-0.00154
383	0.00195	393	0.0156	365	0.623	333	0.00231
386	0.00197	396	0.0158	368	0.614	335	0.00608
389	0.00199	399	0.0159	371	0.604	338	0.00977
392	0.00202	402	0.016	374	0.594	341	0.0134
396	0.00205	406	0.0161	377	0.584	343	0.0169
399	0.00208	409	0.0162	380	0.574	346	0.0204
402	0.00211	412	0.0163	383	0.563	349	0.0238
405	0.00215	416	0.0164	386	0.551	351	0.0272
408	0.00219	419	0.0165	389	0.54	354	0.0305
412	0.00223	422	0.0166	392	0.528	357	0.0337
415	0.00227	426	0.0167	395	0.517	360	0.0368
418	0.00232	429	0.0168	398	0.505	363	0.0399
422	0.00236	433	0.0169	401	0.492	365	0.043
425	0.00241	436	0.0169	405	0.48	368	0.046
428	0.00245	440	0.017	408	0.468	371	0.0489
432	0.0025	444	0.0171	411	0.455	374	0.0518
435	0.00255	447	0.0172	414	0.443	377	0.0546
439	0.00259	451	0.0173	418	0.43	380	0.0574
442	0.00264	455	0.0173	421	0.418	383	0.0602
446	0.00269	458	0.0174	424	0.405	386	0.0629
449	0.00273	462	0.0175	428	0.393	389	0.0655
453	0.00278	466	0.0176	431	0.381	392	0.0682
456	0.00282	470	0.0177	435	0.368	395	0.0708
460	0.00287	473	0.0177	438	0.356	398	0.0733
464	0.00292	477	0.0178	442	0.344	401	0.0758
468	0.00296	481	0.0179	445	0.332	404	0.0783
471	0.003	485	0.0179	449	0.32	407	0.0808
475	0.00305	489	0.018	452	0.308	411	0.0832
479	0.00309	493	0.0181	456	0.297	414	0.0856
483	0.00314	497	0.0182	460	0.285	417	0.088
486	0.00318	501	0.0183	463	0.274	420	0.0903
490	0.00322	505	0.0183	467	0.263	424	0.0926
494	0.00327	509	0.0184	471	0.252	427	0.0949
498	0.00331	514	0.0185	475	0.242	430	0.0972
502	0.00335	518	0.0186	478	0.231	434	0.0994
506	0.00339	522	0.0187	482	0.221	437	0.102
510	0.00344	526	0.0188	486	0.211	440	0.104
514	0.00348	531	0.0188	490	0.202	444	0.106
518	0.00353	535	0.0189	494	0.193	447	0.108
523	0.00357	539	0.019	498	0.184	451	0.11
527	0.00362	544	0.0191	502	0.175	454	0.112
531	0.00366	548	0.0192	506	0.166	458	0.115
535	0.00371	553	0.0193	510	0.158	462	0.117
539	0.00376	557	0.0194	514	0.15	465	0.119
544	0.00381	562	0.0196	518	0.143	469	0.121
548	0.00386	566	0.0197	522	0.135	472	0.123
552	0.00391	571	0.0198	526	0.129	476	0.125
557	0.00396	576	0.0199	531	0.122	480	0.127
561	0.00401	580	0.02	535	0.116	484	0.129
566	0.00407	585	0.0202	539	0.11	487	0.131
570	0.00412	590	0.0203	543	0.104	491	0.133
575	0.00418	595	0.0204	548	0.0986	495	0.135
579	0.00423	599	0.0206	552	0.0936	499	0.137
584	0.00429	604	0.0207	557	0.0889	503	0.139
589	0.00435	609	0.0209	561	0.0845	507	0.141
593	0.00441	614	0.021	566	0.0805	511	0.143
598	0.00448	619	0.0212	570	0.0767	515	0.145
603	0.00454	624	0.0213	575	0.0733	519	0.147
608	0.0046	629	0.0215	579	0.0701	523	0.149
613	0.00467	635	0.0216	584	0.0672	527	0.151
618	0.00474	640	0.0218	589	0.0647	531	0.153
622	0.00481	645	0.022	593	0.0624	535	0.155
627	0.00488	650	0.0221	598	0.0603	539	0.157
632	0.00495	656	0.0223	603	0.0586	543	0.159
638	0.00502	661	0.0225	608	0.057	548	0.161
643	0.0051	666	0.0227	613	0.0557	552	0.163
648	0.00517	672	0.0228	617	0.0546	556	0.165
653	0.00525	677	0.023	622	0.0538	561	0.167
658	0.00533	683	0.0232	627	0.0531	565	0.169
663	0.00541	688	0.0234	632	0.0526	569	0.171
669	0.00549	694	0.0236	637	0.0523	574	0.173
674	0.00557	700	0.0238	643	0.0521	578	0.175
679	0.00565	706	0.024	648	0.0521	583	0.177
685	0.00574	711	0.0242	653	0.0522	587	0.179
690	0.00582	717	0.0243	658	0.0525	592	0.181
696	0.00591	723	0.0245	663	0.0528	597	0.183
701	0.00599	729	0.0247	669	0.0533	601	0.185
707	0.00608	735	0.0249	674	0.0538	606	0.187
713	0.00617	741	0.0251	679	0.0544	611	0.189
718	0.00626	747	0.0253	685	0.0551	616	0.191
724	0.00635	753	0.0255	690	0.0558	620	0.193
730	0.00644	759	0.0257	696	0.0566	625	0.195
736	0.00653	765	0.0259	701	0.0574	630	0.197
742	0.00662	772	0.0261	707	0.0583	635	0.199
747	0.00671	778	0.0263	713	0.0592	640	0.201
753	0.00681	784	0.0265	718	0.0601	645	0.203
759	0.0069	791	0.0267	724	0.061	650	0.205
765	0.00699	797	0.0268	730	0.062	655	0.207
772	0.00709	804	0.0267	736	0.063	660	0.209
778	0.00718	810	0.0269	742	0.0639	665	0.211
784	0.00727	817	0.0271	748	0.0649	671	0.213
790	0.00737	824	0.0267	754	0.0659	676	0.215
797	0.00746	830	0.0269	760	0.0669	681	0.217
803	0.00756	837	0.027	766	0.0679	686	0.219
809	0.00765	844	0.0266	772	0.0689	692	0.221
816	0.00775	851	0.0268	778	0.0693	697	0.223
822	0.00784	858	0.0265	784	0.0703	703	0.225
829	0.00793	865	0.0267	791	0.0707	708	0.227
835	0.00803	872	0.0268	797	0.0717	714	0.229
842	0.00812	879	0.0266	803	0.0727	719	0.231
849	0.00822	886	0.0267	810	0.0723	725	0.233
856	0.00831	893	0.0263	816	0.0733	730	0.228
862	0.0084	901	0.0265	823	0.0738	736	0.23
869	0.0085	908	0.0266	829	0.0748	742	0.224
876	0.00859	915	0.0263	836	0.0759	748	0.226
883	0.00869	923	0.0265	843	0.0758	754	0.228
890	0.00878	931	0.0261	850	0.0768	759	0.224
897	0.00887	938	0.0263	856	0.076	765	0.225
905	0.00897	946	0.0264	863	0.0771	771	0.226
912	0.00906	954	0.026	870	0.0781	777	0.228
919	0.00915	961	0.0262	877	0.0782	783	0.23
926	0.00924	969	0.0261	884	0.0793	790	0.227
934	0.00934	977	0.0263	891	0.0797	796	0.229
941	0.00943	985	0.0259	898	0.0807	802	0.228
949	0.00952	993	0.0261	905	0.0818	808	0.23
956	0.00961	1000	0.026	913	0.0817	815	0.231
964	0.00953	1010	0.0261	920	0.0828	821	0.229
972	0.00962	1020	0.0263	927	0.0823	827	0.23
979	0.00971	1030	0.026	935	0.0833	834	0.23
987	0.00964	1030	0.0261	942	0.0837	840	0.232
995	0.00973	1040	0.0259	950	0.0847	847	0.237
1000	0.00972	1050	0.026	957	0.0854	854	0.239
1010	0.00981	1060	0.026	965	0.0864	860	0.24
1020	0.0099	1070	0.0261	973	0.0861	867	0.244
1030	0.00985	1080	0.0252	981	0.0872	874	0.246
1040	0.00994	1090	0.0253	989	0.0883	880	0.245
1040	0.00994	1100	0.0248	996	0.0887	887	0.247
1050	0.01	1100	0.0249	1000	0.0898	894	0.247
1060	0.00999	1110	0.0243	1010	0.0901	901	0.248
1070	0.0101	1120	0.0244	1020	0.0912	908	0.246
1080	0.0102	1130	0.0246	1030	0.0908	915	0.247
1090	0.0102	1140	0.0247	1040	0.0919	923	0.241
1090	0.0102	1150	0.0295	1050	0.0941	930	0.242
1100	0.0102			1050	0.0952	937	0.245
1110	0.0102			1060	0.094	944	0.246
1120	0.0103			1070	0.0926	952	0.248
1130	0.0104			1080	0.0937	959	0.249
1140	0.0105			1090	0.0853	967	0.255
1150	0.0106			1100	0.0863	974	0.257
1160	0.0106					982	0.266
1170	0.0107					990	0.268
1180	0.0108					997	0.276
1190	0.011					1010	0.278
1190	0.0111					1010	0.277
1200	0.0111					1020	0.279
1210	0.0112
1220	0.0117
1230	0.0117
1240	0.0121
1250	0.0123
1260	0.0124
1270	0.0126
1280	0.0127
1290	0.0127
1300	0.0128
1310	0.0122
1330	0.0122
1340	0.0116
1350	0.0117

## Sheet: 500mM NaCl
500mM NaCl-1gpL		500mM NaCl-0.3gpL		500mM NaCl-0.1gpL		500mM NaCl-0.03gpL
s*	Norm <s* g(s*)>	s*	Norm <s* g(s*)>	s*	Norm <s* g(s*)>	s*	Norm <s* g(s*)>
2.37	1.09	2.33	0.0158	2.22	0.0116*	2.4	30.7*
2.39	0.659	2.35	0.0434	2.24	1.73*	2.42	20*
2.41	0.492	2.37	0.0613	2.26	1.83*	2.43	20.8*
2.43	0.225	2.39	-0.165	2.28	1.34*	2.45	17.1*
2.45	0.221	2.41	-0.0696	2.3	0.612*	2.47	14.1*
2.47	0.485	2.43	-0.135	2.31	0.528*	2.49	19.4*
2.49	0.333	2.45	-0.0547	2.33	3.63*	2.51	12.6*
2.51	0.273	2.47	-0.0204	2.35	2.24*	2.53	10.2*
2.53	0.215	2.49	-0.326	2.37	1.72*	2.55	9.96*
2.55	0.202	2.51	-0.181	2.39	2.81*	2.57	8.59*
2.57	0.343	2.53	-0.0683	2.41	2.24*	2.59	16.5*
2.59	0.249	2.55	-0.0329	2.43	3.31*	2.61	10.6*
2.61	0.344	2.57	-0.0106	2.45	2.18*	2.63	8.51*
2.63	0.274	2.59	-0.0833	2.47	1.76*	2.65	7.8*
2.65	0.241	2.61	-0.0247	2.49	2.49*	2.67	6.79*
2.67	0.297	2.63	-0.133	2.51	2.01*	2.69	10.2*
2.69	0.243	2.65	-0.038	2.53	2.77*	2.71	6.94*
2.72	0.354	2.67	-0.00574	2.55	1.83*	2.73	10.1*
2.74	0.269	2.69	0.00517	2.57	1.49*	2.75	7.57*
2.76	0.346	2.71	0.022	2.59	2.05*	2.77	6.18*
2.78	0.264	2.73	-0.103	2.61	1.66*	2.8	6.79*
2.8	0.344	2.76	-0.0342	2.63	2.72*	2.82	5.42*
2.83	0.281	2.78	-0.0968	2.65	1.87*	2.84	6.99*
2.85	0.245	2.8	-0.0283	2.67	2.25*	2.86	5.19*
2.87	0.217	2.82	-0.0463	2.69	1.62*	2.88	6.7*
2.9	0.203	2.84	-0.00506	2.71	1.32*	2.91	4.83*
2.92	0.235	2.87	-0.0375	2.74	1.41*	2.93	5.53*
2.94	0.204	2.89	-0.00817	2.76	1.16*	2.95	4.3*
2.97	0.246	2.91	0.00877	2.78	1.69*	2.97	5.96*
2.99	0.206	2.94	-0.00389	2.8	1.32*	3	4.63*
3.01	0.244	2.96	0.0117	2.82	2.02*	3.02	3.75*
3.04	0.204	2.98	-0.0386	2.85	1.43*	3.04	3.09*
3.06	0.245	3.01	-0.00772	2.87	2.01*	3.07	2.7*
3.09	0.203	3.03	-0.0279	2.89	1.38*	3.09	3.34*
3.11	0.243	3.06	0.00161	2.92	1.77*	3.11	2.77*
3.14	0.202	3.08	0.0274	2.94	1.27*	3.14	3.88*
3.16	0.226	3.1	0.0404	2.96	1.46*	3.16	3.09*
3.19	0.192	3.13	0.0111	2.99	1.11*	3.19	3.92*
3.21	0.19	3.15	0.0339	3.01	1.56*	3.21	3.18*
3.24	0.168	3.18	0.0357	3.03	1.18*	3.24	3.3*
3.27	0.138	3.2	0.0499	3.06	1.59*	3.26	2.8*
3.29	0.196	3.23	0.0836	3.08	1.2*	3.29	2.84*
3.32	0.168	3.25	0.0527	3.11	1.55*	3.31	4.52*
3.35	0.207	3.28	0.0691	3.13	1.17*	3.34	3.54*
3.37	0.172	3.31	0.0304	3.16	1.68*	3.36	5.14*
3.4	0.155	3.33	0.0577	3.18	1.23*	3.39	3.84*
3.43	0.144	3.36	0.0697	3.21	1.58*	3.42	3.09*
3.45	0.135	3.39	0.0767	3.23	1.18*	3.44	2.6*
3.48	0.128	3.41	0.0831	3.26	1.01*	3.47	2.19*
3.51	0.121	3.44	0.0873	3.29	0.883*	3.5	1.88*
3.54	0.116	3.47	0.0912	3.31	0.792*	3.52	1.6*
3.57	0.113	3.5	0.0938	3.34	0.704*	3.55	1.39*
3.6	0.108	3.52	0.0951	3.37	0.64*	3.58	1.2*
3.62	0.105	3.55	0.0971	3.39	0.571*	3.61	0.983*
3.65	0.0998	3.58	0.0983	3.42	0.524*	3.63	0.822*
3.68	0.0969	3.61	0.101	3.45	0.461*	3.66	0.614*
3.71	0.0946	3.64	0.101	3.47	0.424*	3.69	0.48*
3.74	0.0925	3.66	0.101	3.5	0.373	3.72	0.383*
3.77	0.0907	3.69	0.101	3.53	0.343	3.75	0.308
3.8	0.089	3.72	0.101	3.56	0.319	3.78	0.248
3.83	0.0872	3.75	0.1	3.59	0.299	3.8	0.201
3.86	0.0855	3.78	0.0995	3.62	0.281	3.83	0.165
3.9	0.0837	3.81	0.0986	3.65	0.266	3.86	0.139
3.93	0.0821	3.84	0.0978	3.67	0.254	3.89	0.12
3.96	0.0805	3.87	0.0966	3.7	0.243	3.92	0.112
3.99	0.0791	3.9	0.0954	3.73	0.234	3.95	0.11
4.02	0.0776	3.94	0.094	3.76	0.227	3.98	0.12
4.05	0.0762	3.97	0.0925	3.79	0.222	4.02	0.132
4.09	0.0749	4	0.0911	3.82	0.22	4.05	0.148
4.12	0.0735	4.03	0.0897	3.85	0.218	4.08	0.165
4.15	0.0723	4.06	0.0884	3.89	0.217	4.11	0.182
4.19	0.071	4.09	0.0872	3.92	0.217	4.14	0.201
4.22	0.0697	4.13	0.0861	3.95	0.217	4.17	0.219
4.25	0.0685	4.16	0.0851	3.98	0.217	4.21	0.238
4.29	0.0672	4.19	0.084	4.01	0.218	4.24	0.258
4.32	0.0661	4.23	0.0829	4.04	0.219	4.27	0.277
4.36	0.0649	4.26	0.0818	4.08	0.22	4.3	0.298
4.39	0.0638	4.29	0.0807	4.11	0.222	4.34	0.317
4.43	0.0629	4.33	0.0798	4.14	0.224	4.37	0.338
4.46	0.062	4.36	0.0788	4.17	0.225	4.4	0.357
4.5	0.0612	4.4	0.0781	4.21	0.227	4.44	0.378
4.54	0.0605	4.43	0.0775	4.24	0.227	4.47	0.399
4.57	0.0599	4.47	0.077	4.28	0.228	4.51	0.419
4.61	0.0595	4.5	0.0768	4.31	0.228	4.54	0.439
4.65	0.0591	4.54	0.0766	4.34	0.228	4.58	0.457
4.68	0.0588	4.57	0.0767	4.38	0.227	4.61	0.473
4.72	0.0585	4.61	0.0771	4.41	0.226	4.65	0.488
4.76	0.0583	4.65	0.0777	4.45	0.224	4.68	0.502
4.8	0.0582	4.68	0.0785	4.48	0.221	4.72	0.517
4.84	0.0581	4.72	0.0794	4.52	0.218	4.76	0.531
4.88	0.0581	4.76	0.0805	4.56	0.214	4.79	0.547
4.91	0.0581	4.8	0.0816	4.59	0.211	4.83	0.562
4.95	0.0583	4.83	0.0828	4.63	0.208	4.87	0.579
4.99	0.0586	4.87	0.0841	4.67	0.205	4.91	0.595
5.03	0.0589	4.91	0.0853	4.7	0.202	4.94	0.612
5.07	0.0593	4.95	0.0866	4.74	0.2	4.98	0.63
5.12	0.0598	4.99	0.0879	4.78	0.198	5.02	0.648
5.16	0.0604	5.03	0.0893	4.82	0.196	5.06	0.666
5.2	0.061	5.07	0.0908	4.86	0.195	5.1	0.686
5.24	0.0617	5.11	0.0921	4.9	0.193	5.14	0.705
5.28	0.0624	5.15	0.0935	4.94	0.192	5.18	0.723
5.32	0.0631	5.19	0.0948	4.97	0.192	5.22	0.741
5.37	0.0639	5.23	0.0959	5.01	0.192	5.26	0.758
5.41	0.0647	5.27	0.0971	5.05	0.192	5.3	0.775
5.45	0.0656	5.32	0.0981	5.09	0.193	5.34	0.792
5.5	0.0664	5.36	0.0992	5.14	0.194	5.38	0.809
5.54	0.0673	5.4	0.1	5.18	0.196	5.42	0.828
5.59	0.0682	5.44	0.101	5.22	0.198	5.46	0.846
5.63	0.0691	5.49	0.102	5.26	0.201	5.51	0.864
5.68	0.07	5.53	0.102	5.3	0.204	5.55	0.879
5.72	0.0708	5.58	0.103	5.34	0.207	5.59	0.894
5.77	0.0717	5.62	0.103	5.39	0.211	5.64	0.906
5.82	0.0726	5.66	0.104	5.43	0.214	5.68	0.917
5.86	0.0734	5.71	0.104	5.47	0.217	5.72	0.926
5.91	0.0742	5.75	0.105	5.52	0.22	5.77	0.935
5.96	0.0749	5.8	0.105	5.56	0.223	5.81	0.942
6	0.0756	5.85	0.106	5.61	0.226	5.86	0.949
6.05	0.0764	5.89	0.107	5.65	0.229	5.9	0.953
6.1	0.077	5.94	0.107	5.7	0.232	5.95	0.956
6.15	0.0777	5.99	0.108	5.74	0.234	5.99	0.957
6.2	0.0784	6.03	0.109	5.79	0.237	6.04	0.958
6.25	0.079	6.08	0.109	5.83	0.24	6.09	0.958
6.3	0.0797	6.13	0.11	5.88	0.243	6.13	0.957
6.35	0.0803	6.18	0.111	5.93	0.246	6.18	0.957
6.4	0.081	6.23	0.112	5.98	0.25	6.23	0.957
6.45	0.0817	6.28	0.113	6.02	0.253	6.28	0.956
6.51	0.0824	6.33	0.114	6.07	0.256	6.32	0.954
6.56	0.0831	6.38	0.116	6.12	0.26	6.37	0.951
6.61	0.084	6.43	0.117	6.17	0.263	6.42	0.949
6.66	0.0849	6.48	0.119	6.22	0.267	6.47	0.949
6.72	0.0859	6.53	0.121	6.27	0.272	6.52	0.949
6.77	0.087	6.58	0.124	6.32	0.276	6.57	0.952
6.83	0.0882	6.64	0.126	6.37	0.281	6.62	0.956
6.88	0.0896	6.69	0.129	6.42	0.286	6.68	0.963
6.94	0.0911	6.74	0.133	6.47	0.291	6.73	0.97
6.99	0.0928	6.79	0.136	6.52	0.297	6.78	0.978
7.05	0.0947	6.85	0.14	6.58	0.304	6.83	0.987
7.1	0.0968	6.9	0.145	6.63	0.312	6.88	0.997
7.16	0.0992	6.96	0.15	6.68	0.32	6.94	1.01
7.22	0.102	7.01	0.155	6.74	0.329	6.99	1.02
7.28	0.105	7.07	0.161	6.79	0.339	7.04	1.04
7.34	0.108	7.13	0.168	6.84	0.349	7.1	1.06
7.4	0.111	7.18	0.175	6.9	0.36	7.15	1.08
7.45	0.115	7.24	0.182	6.95	0.372	7.21	1.1
7.51	0.12	7.3	0.191	7.01	0.385	7.27	1.12
7.58	0.124	7.35	0.2	7.07	0.398	7.32	1.14
7.64	0.129	7.41	0.21	7.12	0.413	7.38	1.17
7.7	0.135	7.47	0.22	7.18	0.428	7.43	1.2
7.76	0.141	7.53	0.232	7.24	0.445	7.49	1.22
7.82	0.148	7.59	0.244	7.29	0.462	7.55	1.25
7.89	0.155	7.65	0.256	7.35	0.481	7.61	1.28
7.95	0.163	7.71	0.27	7.41	0.5	7.67	1.31
8.01	0.171	7.77	0.284	7.47	0.521	7.73	1.34
8.08	0.18	7.84	0.299	7.53	0.542	7.79	1.37
8.14	0.19	7.9	0.315	7.59	0.565	7.85	1.4
8.21	0.201	7.96	0.332	7.65	0.588	7.91	1.43
8.27	0.212	8.02	0.35	7.71	0.613	7.97	1.46
8.34	0.224	8.09	0.368	7.77	0.639	8.03	1.49
8.41	0.237	8.15	0.387	7.84	0.666	8.09	1.52
8.47	0.251	8.22	0.408	7.9	0.693	8.15	1.54
8.54	0.266	8.28	0.429	7.96	0.722	8.22	1.57
8.61	0.282	8.35	0.451	8.03	0.751	8.28	1.59
8.68	0.3	8.41	0.474	8.09	0.782	8.35	1.62
8.75	0.318	8.48	0.498	8.16	0.814	8.41	1.64
8.82	0.337	8.55	0.523	8.22	0.846	8.47	1.66
8.89	0.358	8.62	0.55	8.29	0.879	8.54	1.68
8.96	0.38	8.68	0.577	8.35	0.912	8.61	1.7
9.04	0.403	8.75	0.605	8.42	0.946	8.67	1.71
9.11	0.428	8.82	0.634	8.49	0.98	8.74	1.73
9.18	0.454	8.89	0.664	8.56	1.02	8.81	1.74
9.26	0.481	8.96	0.695	8.62	1.05	8.88	1.75
9.33	0.51	9.03	0.728	8.69	1.09	8.94	1.75
9.41	0.541	9.11	0.761	8.76	1.12	9.01	1.75
9.48	0.573	9.18	0.795	8.83	1.16	9.08	1.75
9.56	0.606	9.25	0.83	8.9	1.2	9.15	1.75
9.63	0.641	9.33	0.866	8.97	1.23	9.22	1.75
9.71	0.677	9.4	0.903	9.05	1.27	9.3	1.74
9.79	0.714	9.47	0.94	9.12	1.31	9.37	1.73
9.87	0.753	9.55	0.979	9.19	1.34	9.44	1.72
9.95	0.793	9.63	1.02	9.27	1.38	9.51	1.71
10	0.834	9.7	1.06	9.34	1.41	9.59	1.69
10.1	0.876	9.78	1.1	9.41	1.45	9.66	1.67
10.2	0.919	9.86	1.14	9.49	1.48	9.73	1.65
10.3	0.963	9.93	1.18	9.57	1.51	9.81	1.63
10.4	1.01	10	1.22	9.64	1.54	9.89	1.61
10.4	1.05	10.1	1.26	9.72	1.57	9.96	1.58
10.5	1.1	10.2	1.3	9.8	1.6	10	1.55
10.6	1.15	10.3	1.34	9.88	1.63	10.1	1.51
10.7	1.19	10.3	1.37	9.95	1.65	10.2	1.48
10.8	1.24	10.4	1.41	10	1.67	10.3	1.44
10.9	1.28	10.5	1.45	10.1	1.69	10.4	1.4
11	1.33	10.6	1.48	10.2	1.71	10.4	1.37
11	1.37	10.7	1.52	10.3	1.73	10.5	1.33
11.1	1.42	10.8	1.55	10.4	1.74	10.6	1.29
11.2	1.46	10.8	1.58	10.4	1.75	10.7	1.25
11.3	1.5	10.9	1.61	10.5	1.76	10.8	1.2
11.4	1.54	11	1.64	10.6	1.76	10.8	1.16
11.5	1.57	11.1	1.66	10.7	1.76	10.9	1.12
11.6	1.61	11.2	1.68	10.8	1.76	11	1.07
11.7	1.64	11.3	1.7	10.9	1.76	11.1	1.02
11.8	1.67	11.4	1.71	11	1.75	11.2	0.979
11.9	1.7	11.5	1.72	11	1.74	11.3	0.935
12	1.72	11.5	1.73	11.1	1.72	11.4	0.891
12.1	1.74	11.6	1.74	11.2	1.71	11.4	0.848
12.2	1.76	11.7	1.74	11.3	1.69	11.5	0.806
12.3	1.77	11.8	1.74	11.4	1.66	11.6	0.766
12.4	1.78	11.9	1.73	11.5	1.64	11.7	0.726
12.5	1.79	12	1.72	11.6	1.61	11.8	0.688
12.6	1.79	12.1	1.71	11.7	1.58	11.9	0.65
12.7	1.79	12.2	1.69	11.8	1.54	12	0.614
12.8	1.79	12.3	1.67	11.9	1.5	12.1	0.578
12.9	1.78	12.4	1.64	12	1.46	12.2	0.542
13	1.76	12.5	1.62	12.1	1.42	12.3	0.507
13.1	1.75	12.6	1.59	12.2	1.38	12.4	0.472
13.2	1.73	12.7	1.55	12.2	1.34	12.5	0.438
13.3	1.7	12.8	1.52	12.3	1.29	12.6	0.406
13.4	1.67	12.9	1.48	12.4	1.24	12.6	0.376
13.5	1.64	13	1.44	12.5	1.2	12.7	0.348
13.6	1.61	13.1	1.4	12.6	1.15	12.8	0.321
13.7	1.57	13.2	1.35	12.7	1.1	12.9	0.294
13.8	1.53	13.3	1.31	12.8	1.05	13	0.268
13.9	1.49	13.4	1.26	13	0.999	13.1	0.241
14	1.45	13.5	1.21	13.1	0.95	13.2	0.215
14.2	1.4	13.6	1.16	13.2	0.901	13.3	0.188
14.3	1.35	13.7	1.11	13.3	0.853	13.5	0.161
14.4	1.31	13.9	1.06	13.4	0.806	13.6	0.134
14.5	1.26	14	1.01	13.5	0.76	13.7	0.107
14.6	1.21	14.1	0.965	13.6	0.716	13.8	0.0794
14.7	1.16	14.2	0.917	13.7	0.673	13.9	0.053
14.9	1.11	14.3	0.87	13.8	0.632	14	0.0275
15	1.06	14.4	0.824	13.9	0.593	14.1	0.00318
15.1	1.01	14.5	0.779	14	0.555	14.2	-0.0202
15.2	0.962	14.6	0.735	14.1	0.52	14.3	-0.0424
15.3	0.915	14.8	0.693	14.3	0.486	14.4	-0.0636
15.5	0.869	14.9	0.652	14.4	0.454	14.5	-0.0839
15.6	0.824	15	0.613	14.5	0.424	14.6	-0.104
15.7	0.781	15.1	0.576	14.6	0.396	14.8	-0.123
15.8	0.74	15.2	0.541	14.7	0.37	14.9	-0.143
16	0.7	15.4	0.508	14.8	0.346	15	-0.162
16.1	0.662	15.5	0.476	14.9	0.324	15.1	-0.18
16.2	0.626	15.6	0.447	15.1	0.304	15.2	-0.197
16.3	0.592	15.7	0.419	15.2	0.286	15.3	-0.211
16.5	0.559	15.8	0.393	15.3	0.269	15.5	-0.224
16.6	0.529	16	0.37	15.4	0.255	15.6	-0.235
16.7	0.5	16.1	0.348	15.6	0.241	15.7	-0.244
16.9	0.473	16.2	0.327	15.7	0.229	15.8	-0.25
17	0.448	16.4	0.308	15.8	0.219	15.9	-0.255
17.2	0.424	16.5	0.291	15.9	0.209	16.1	-0.257
17.3	0.402	16.6	0.275	16.1	0.201	16.2	-0.258
17.4	0.382	16.8	0.261	16.2	0.193	16.3	-0.257
17.6	0.363	16.9	0.247	16.3	0.186	16.4	-0.256
17.7	0.345	17	0.235	16.5	0.18	16.6	-0.253
17.9	0.328	17.2	0.224	16.6	0.175	16.7	-0.249
18	0.313	17.3	0.214	16.7	0.171	16.8	-0.244
18.1	0.299	17.4	0.205	16.8	0.167	16.9	-0.237
18.3	0.286	17.6	0.197	17	0.163	17.1	-0.229
18.4	0.274	17.7	0.189	17.1	0.161	17.2	-0.22
18.6	0.262	17.8	0.182	17.3	0.158	17.3	-0.208
18.7	0.252	18	0.175	17.4	0.156	17.5	-0.194
18.9	0.242	18.1	0.17	17.5	0.155	17.6	-0.179
19	0.233	18.3	0.164	17.7	0.154	17.7	-0.163
19.2	0.224	18.4	0.159	17.8	0.153	17.9	-0.146
19.3	0.216	18.6	0.154	18	0.152	18	-0.129
19.5	0.209	18.7	0.15	18.1	0.151	18.2	-0.111
19.7	0.202	18.9	0.145	18.2	0.151	18.3	-0.093
19.8	0.195	19	0.141	18.4	0.15	18.4	-0.0746
20	0.189	19.2	0.137	18.5	0.15	18.6	-0.056
20.1	0.184	19.3	0.134	18.7	0.15	18.7	-0.0372
20.3	0.178	19.5	0.13	18.8	0.15	18.9	-0.0181
20.5	0.173	19.6	0.127	19	0.15	19	0.00127
20.6	0.169	19.8	0.123	19.1	0.15	19.2	0.0212
20.8	0.165	19.9	0.12	19.3	0.15	19.3	0.0416
21	0.161	20.1	0.117	19.4	0.151	19.5	0.0624
21.1	0.157	20.3	0.114	19.6	0.151	19.6	0.0836
21.3	0.153	20.4	0.112	19.8	0.151	19.8	0.105
21.5	0.15	20.6	0.109	19.9	0.151	19.9	0.126
21.6	0.147	20.7	0.107	20.1	0.151	20.1	0.146
21.8	0.144	20.9	0.104	20.2	0.151	20.2	0.166
22	0.141	21.1	0.102	20.4	0.15	20.4	0.185
22.2	0.138	21.2	0.0997	20.6	0.15	20.5	0.203
22.3	0.136	21.4	0.0976	20.7	0.149	20.7	0.221
22.5	0.133	21.6	0.0956	20.9	0.148	20.9	0.239
22.7	0.131	21.7	0.0938	21.1	0.146	21	0.256
22.9	0.129	21.9	0.0921	21.2	0.145	21.2	0.273
23.1	0.126	22.1	0.0906	21.4	0.143	21.4	0.29
23.3	0.124	22.3	0.0892	21.6	0.142	21.5	0.307
23.4	0.122	22.4	0.088	21.7	0.14	21.7	0.323
23.6	0.12	22.6	0.0869	21.9	0.138	21.8	0.339
23.8	0.119	22.8	0.0859	22.1	0.136	22	0.355
24	0.117	23	0.0851	22.3	0.134	22.2	0.369
24.2	0.115	23.2	0.0843	22.5	0.132	22.4	0.383
24.4	0.113	23.4	0.0836	22.6	0.13	22.5	0.396
24.6	0.112	23.5	0.083	22.8	0.128	22.7	0.407
24.8	0.11	23.7	0.0825	23	0.126	22.9	0.418
25	0.108	23.9	0.0821	23.2	0.124	23.1	0.426
25.2	0.107	24.1	0.0817	23.4	0.122	23.2	0.434
25.4	0.105	24.3	0.0815	23.6	0.12	23.4	0.44
25.6	0.103	24.5	0.0813	23.7	0.118	23.6	0.445
25.8	0.102	24.7	0.0811	23.9	0.116	23.8	0.449
26	0.1	24.9	0.081	24.1	0.114	24	0.451
26.2	0.0988	25.1	0.0809	24.3	0.112	24.1	0.452
26.4	0.0972	25.3	0.0809	24.5	0.111	24.3	0.452
26.7	0.0956	25.5	0.0808	24.7	0.109	24.5	0.45
26.9	0.094	25.7	0.0808	24.9	0.108	24.7	0.446
27.1	0.0924	25.9	0.0807	25.1	0.106	24.9	0.44
27.3	0.0907	26.1	0.0805	25.3	0.104	25.1	0.433
27.5	0.089	26.3	0.0802	25.5	0.103	25.3	0.423
27.7	0.0873	26.5	0.0799	25.7	0.1	25.5	0.412
28	0.0855	26.7	0.0795	25.9	0.0981	25.7	0.399
28.2	0.0836	26.9	0.0791	26.1	0.0955	25.9	0.385
28.4	0.0817	27.1	0.0785	26.3	0.0927	26.1	0.37
28.7	0.0797	27.4	0.0779	26.5	0.0897	26.3	0.354
28.9	0.0777	27.6	0.0773	26.8	0.0865	26.5	0.337
29.1	0.0757	27.8	0.0765	27	0.0831	26.7	0.32
29.3	0.0736	28	0.0757	27.2	0.0797	26.9	0.303
29.6	0.0714	28.2	0.0747	27.4	0.0761	27.1	0.286
29.8	0.0692	28.5	0.0737	27.6	0.0724	27.3	0.27
30.1	0.067	28.7	0.0725	27.8	0.0686	27.5	0.254
30.3	0.0647	28.9	0.0713	28.1	0.0648	27.7	0.238
30.5	0.0625	29.1	0.0699	28.3	0.0609	28	0.224
30.8	0.0602	29.4	0.0685	28.5	0.057	28.2	0.21
31	0.0579	29.6	0.0669	28.7	0.0532	28.4	0.197
31.3	0.0556	29.8	0.0653	29	0.0495	28.6	0.185
31.5	0.0533	30.1	0.0636	29.2	0.0461	28.8	0.175
31.8	0.0511	30.3	0.0619	29.4	0.0428	29.1	0.166
32.1	0.0488	30.6	0.0601	29.7	0.0399	29.3	0.158
32.3	0.0467	30.8	0.0583	29.9	0.0374	29.5	0.151
32.6	0.0445	31.1	0.0564	30.2	0.0352	29.7	0.146
32.8	0.0424	31.3	0.0545	30.4	0.0334	30	0.141
33.1	0.0404	31.5	0.0527	30.6	0.0321	30.2	0.138
33.4	0.0384	31.8	0.0508	30.9	0.0311	30.4	0.136
33.6	0.0364	32.1	0.0489	31.1	0.0304	30.7	0.134
33.9	0.0345	32.3	0.0471	31.4	0.0301	30.9	0.133
34.2	0.0327	32.6	0.0452	31.6	0.0301	31.1	0.132
34.4	0.0309	32.8	0.0434	31.9	0.0304	31.4	0.131
34.7	0.0291	33.1	0.0416	32.1	0.0308	31.6	0.129
35	0.0274	33.3	0.0399	32.4	0.0314	31.9	0.126
35.3	0.0257	33.6	0.0382	32.7	0.032	32.1	0.123
35.6	0.0241	33.9	0.0366	32.9	0.0327	32.4	0.118
35.9	0.0226	34.1	0.0351	33.2	0.0333	32.6	0.112
36.1	0.0211	34.4	0.0337	33.4	0.0338	32.9	0.105
36.4	0.0196	34.7	0.0324	33.7	0.0342	33.1	0.0963
36.7	0.0182	35	0.0312	34	0.0345	33.4	0.0868
37	0.0169	35.2	0.0302	34.3	0.0345	33.6	0.0763
37.3	0.0156	35.5	0.0293	34.5	0.0342	33.9	0.0646
37.6	0.0144	35.8	0.0285	34.8	0.0337	34.2	0.052
37.9	0.0132	36.1	0.0278	35.1	0.0329	34.4	0.0385
38.2	0.012	36.4	0.0273	35.4	0.0319	34.7	0.0243
38.5	0.011	36.7	0.0269	35.6	0.0307	34.9	0.00945
38.8	0.00995	37	0.0267	35.9	0.0292	35.2	-0.0058
39.2	0.00902	37.3	0.0265	36.2	0.0275	35.5	-0.0213
39.5	0.00816	37.6	0.0265	36.5	0.0257	35.8	-0.0368
39.8	0.00738	37.8	0.0266	36.8	0.0237	36	-0.0522
40.1	0.00668	38.1	0.0269	37.1	0.0217	36.3	-0.0671
40.4	0.00607	38.5	0.0273	37.4	0.0196	36.6	-0.0815
40.8	0.00556	38.8	0.0277	37.7	0.0176	36.9	-0.095
41.1	0.00514	39.1	0.0283	38	0.0157	37.2	-0.107
41.4	0.0048	39.4	0.029	38.3	0.0139	37.5	-0.119
41.8	0.00456	39.7	0.0297	38.6	0.0123	37.7	-0.129
42.1	0.0044	40	0.0305	38.9	0.011	38	-0.137
42.4	0.00433	40.3	0.0313	39.2	0.00994	38.3	-0.145
42.8	0.00434	40.6	0.0321	39.5	0.0092	38.6	-0.151
43.1	0.00442	41	0.0329	39.9	0.00878	38.9	-0.156
43.5	0.00458	41.3	0.0337	40.2	0.00868	39.2	-0.16
43.8	0.00481	41.6	0.0344	40.5	0.0089	39.5	-0.164
44.2	0.0051	42	0.035	40.8	0.00941	39.8	-0.166
44.5	0.00546	42.3	0.0356	41.2	0.0102	40.1	-0.168
44.9	0.00587	42.6	0.036	41.5	0.0113	40.5	-0.17
45.2	0.00633	43	0.0364	41.8	0.0125	40.8	-0.171
45.6	0.00683	43.3	0.0365	42.1	0.014	41.1	-0.172
46	0.00737	43.6	0.0366	42.5	0.0157	41.4	-0.172
46.3	0.00794	44	0.0365	42.8	0.0175	41.7	-0.173
46.7	0.00853	44.3	0.0362	43.2	0.0194	42	-0.173
47.1	0.00914	44.7	0.0357	43.5	0.0214	42.4	-0.173
47.5	0.00977	45	0.0351	43.9	0.0236	42.7	-0.174
47.8	0.0104	45.4	0.0343	44.2	0.0258	43	-0.174
48.2	0.011	45.8	0.0333	44.6	0.028	43.4	-0.175
48.6	0.0117	46.1	0.0321	44.9	0.0302	43.7	-0.175
49	0.0123	46.5	0.0308	45.3	0.0324	44	-0.176
49.4	0.0129	46.9	0.0293	45.6	0.0345	44.4	-0.176
49.8	0.0135	47.2	0.0277	46	0.0366	44.7	-0.176
50.2	0.0141	47.6	0.026	46.4	0.0386	45.1	-0.176
50.6	0.0147	48	0.0242	46.8	0.0405	45.4	-0.176
51	0.0153	48.4	0.0222	47.1	0.0423	45.8	-0.175
51.4	0.0158	48.8	0.0203	47.5	0.044	46.1	-0.174
51.8	0.0163	49.1	0.0183	47.9	0.0457	46.5	-0.172
52.3	0.0168	49.5	0.0163	48.3	0.0471	46.8	-0.17
52.7	0.0172	49.9	0.0143	48.7	0.0485	47.2	-0.166
53.1	0.0176	50.3	0.0124	49	0.0497	47.6	-0.163
53.5	0.018	50.7	0.0105	49.4	0.0507	47.9	-0.158
54	0.0183	51.1	0.00878	49.8	0.0516	48.3	-0.153
54.4	0.0186	51.5	0.00715	50.2	0.0522	48.7	-0.148
54.8	0.0189	51.9	0.00566	50.6	0.0526	49	-0.143
55.3	0.0191	52.4	0.00433	51	0.0527	49.4	-0.137
55.7	0.0193	52.8	0.00317	51.4	0.0525	49.8	-0.131
56.2	0.0194	53.2	0.00219	51.9	0.0519	50.2	-0.125
56.6	0.0195	53.6	0.00142	52.3	0.051	50.6	-0.119
57.1	0.0195	54	0.00085	52.7	0.0498	51	-0.113
57.5	0.0195	54.5	0.000494	53.1	0.0481	51.4	-0.107
58	0.0195	54.9	0.000353	53.5	0.046	51.8	-0.102
58.5	0.0195	55.3	0.000428	54	0.0435	52.2	-0.097
58.9	0.0194	55.8	0.000715	54.4	0.0405	52.6	-0.0926
59.4	0.0192	56.2	0.00121	54.8	0.0371	53	-0.0887
59.9	0.019	56.7	0.0019	55.3	0.0333	53.4	-0.0854
60.4	0.0188	57.1	0.00278	55.7	0.0291	53.8	-0.0827
60.9	0.0186	57.6	0.00382	56.2	0.0244	54.2	-0.0807
61.3	0.0184	58	0.00501	56.6	0.0194	54.6	-0.0793
61.8	0.0181	58.5	0.00634	57.1	0.0141	55	-0.0785
62.3	0.0178	59	0.00776	57.5	0.00842	55.5	-0.0783
62.8	0.0174	59.4	0.00927	58	0.0025	55.9	-0.0786
63.3	0.0171	59.9	0.0108	58.4	-0.00365	56.3	-0.0795
63.9	0.0167	60.4	0.0124	58.9	-0.00997	56.8	-0.0807
64.4	0.0163	60.9	0.014	59.4	-0.0164	57.2	-0.0823
64.9	0.0159	61.3	0.0156	59.9	-0.023	57.6	-0.0841
65.4	0.0155	61.8	0.0171	60.3	-0.0295	58.1	-0.0862
65.9	0.0151	62.3	0.0186	60.8	-0.0361	58.5	-0.0883
66.5	0.0147	62.8	0.02	61.3	-0.0425	59	-0.0905
67	0.0143	63.3	0.0213	61.8	-0.0489	59.5	-0.0927
67.5	0.0138	63.8	0.0224	62.3	-0.055	59.9	-0.0949
68.1	0.0134	64.3	0.0235	62.8	-0.0609	60.4	-0.0969
68.6	0.0129	64.8	0.0244	63.3	-0.0666	60.8	-0.0988
69.2	0.0125	65.3	0.0251	63.8	-0.072	61.3	-0.101
69.7	0.0121	65.9	0.0256	64.3	-0.0769	61.8	-0.102
70.3	0.0117	66.4	0.026	64.8	-0.0816	62.3	-0.103
70.9	0.0113	66.9	0.0262	65.3	-0.0857	62.7	-0.104
71.4	0.0109	67.4	0.0262	65.9	-0.0895	63.2	-0.105
72	0.0105	68	0.026	66.4	-0.0927	63.7	-0.106
72.6	0.0101	68.5	0.0256	66.9	-0.0955	64.2	-0.106
73.2	0.00977	69.1	0.0251	67.5	-0.0977	64.7	-0.106
73.8	0.00944	69.6	0.0245	68	-0.0994	65.2	-0.105
74.4	0.00914	70.2	0.0237	68.5	-0.1	65.7	-0.104
74.9	0.00885	70.7	0.0227	69.1	-0.101	66.2	-0.103
75.6	0.0086	71.3	0.0217	69.7	-0.101	66.7	-0.101
76.2	0.00836	71.9	0.0206	70.2	-0.1	67.2	-0.0995
76.8	0.00815	72.4	0.0194	70.8	-0.0987	67.8	-0.0972
77.4	0.00795	73	0.0182	71.3	-0.0967	68.3	-0.0945
78	0.00778	73.6	0.017	71.9	-0.0941	68.8	-0.0915
78.6	0.00763	74.2	0.0158	72.5	-0.0907	69.3	-0.0881
79.3	0.0075	74.8	0.0146	73.1	-0.0868	69.9	-0.0846
79.9	0.00738	75.4	0.0134	73.6	-0.0822	70.4	-0.0808
80.6	0.00728	75.9	0.0123	74.2	-0.077	71	-0.0768
81.2	0.00718	76.6	0.0113	74.8	-0.0712	71.5	-0.0727
81.9	0.0071	77.2	0.0103	75.4	-0.0648	72.1	-0.0687
82.5	0.00701	77.8	0.00951	76	-0.0579	72.6	-0.0647
83.2	0.00694	78.4	0.00881	76.6	-0.0504	73.2	-0.0609
83.8	0.00686	79	0.00824	77.3	-0.0426	73.8	-0.0574
84.5	0.00678	79.6	0.00782	77.9	-0.0342	74.3	-0.0544
85.2	0.0067	80.3	0.00754	78.5	-0.0256	74.9	-0.0518
85.9	0.00661	80.9	0.0074	79.1	-0.0166	75.5	-0.0498
86.6	0.00651	81.6	0.00742	79.8	-0.00743	76.1	-0.0487
87.3	0.00639	82.2	0.00757	80.4	0.00193	76.7	-0.0485
88	0.00627	82.9	0.00786	81	0.0114	77.2	-0.0492
88.7	0.00614	83.5	0.00828	81.7	0.0208	77.8	-0.0511
89.4	0.00599	84.2	0.00881	82.3	0.0302	78.4	-0.0543
90.1	0.00583	84.8	0.00944	83	0.0395	79	-0.0588
90.8	0.00566	85.5	0.0102	83.7	0.0486	79.7	-0.0646
91.6	0.00548	86.2	0.0109	84.3	0.0573	80.3	-0.0719
92.3	0.00529	86.9	0.0118	85	0.0657	80.9	-0.0807
93.1	0.00509	87.6	0.0127	85.7	0.0737	81.5	-0.0909
93.8	0.00489	88.3	0.0135	86.4	0.0813	82.2	-0.103
94.6	0.00467	89	0.0144	87.1	0.0883	82.8	-0.116
95.3	0.00446	89.7	0.0153	87.8	0.0946	83.4	-0.13
96.1	0.00425	90.4	0.0161	88.5	0.1	84.1	-0.146
96.9	0.00403	91.1	0.0169	89.2	0.105	84.7	-0.162
97.6	0.00382	91.8	0.0176	89.9	0.11	85.4	-0.18
98.4	0.00361	92.6	0.0183	90.6	0.113	86	-0.199
99.2	0.0034	93.3	0.0188	91.3	0.116	86.7	-0.218
100	0.0032	94	0.0193	92.1	0.118	87.4	-0.237
101	0.00301	94.8	0.0197	92.8	0.12	88	-0.257
102	0.00283	95.5	0.02	93.6	0.12	88.7	-0.277
102	0.00265	96.3	0.0201	94.3	0.12	89.4	-0.296
103	0.00248	97.1	0.0202	95.1	0.119	90.1	-0.315
104	0.00233	97.8	0.0202	95.8	0.117	90.8	-0.333
105	0.00218	98.6	0.0201	96.6	0.115	91.5	-0.35
106	0.00204	99.4	0.0199	97.4	0.112	92.2	-0.367
107	0.00191	100	0.0196	98.1	0.108	92.9	-0.382
107	0.00179	101	0.0193	98.9	0.103	93.6	-0.395
108	0.00168	102	0.0189	99.7	0.0979	94.4	-0.407
109	0.00157	103	0.0185	101	0.0921	95.1	-0.417
110	0.00147	103	0.018	101	0.0857	95.8	-0.426
111	0.00138	104	0.0175	102	0.0788	96.6	-0.432
112	0.00129	105	0.017	103	0.0714	97.3	-0.437
113	0.00121	106	0.0165	104	0.0636	98.1	-0.439
114	0.00114	107	0.0159	105	0.0553	98.8	-0.44
115	0.00107	108	0.0154	105	0.0466	99.6	-0.438
116	0.00101	108	0.0149	106	0.0376	100	-0.434
116	0.000951	109	0.0145	107	0.0283	101	-0.429
117	0.000902	110	0.014	108	0.0188	102	-0.422
118	0.00086	111	0.0136	109	0.00902	103	-0.413
119	0.000826	112	0.0132	110	-0.000874	103	-0.402
120	0.000799	113	0.0129	111	-0.0109	104	-0.39
121	0.000781	114	0.0126	111	-0.0209	105	-0.376
122	0.000771	115	0.0123	112	-0.031	106	-0.362
123	0.000771	116	0.012	113	-0.041	107	-0.345
124	0.000782	116	0.0117	114	-0.0509	108	-0.328
125	0.000803	117	0.0115	115	-0.0606	108	-0.31
126	0.000835	118	0.0112	116	-0.0701	109	-0.291
127	0.000878	119	0.011	117	-0.0794	110	-0.271
128	0.000933	120	0.0108	118	-0.0883	111	-0.251
129	0.001	121	0.0105	119	-0.0969	112	-0.23
130	0.00108	122	0.0103	120	-0.105	113	-0.209
131	0.00117	123	0.01	121	-0.113	114	-0.187
132	0.00127	124	0.00973	122	-0.12	114	-0.166
133	0.00138	125	0.00943	123	-0.127	115	-0.144
135	0.0015	126	0.00911	124	-0.133	116	-0.122
136	0.00163	127	0.00877	125	-0.138	117	-0.101
137	0.00177	128	0.0084	126	-0.143	118	-0.0799
138	0.00192	129	0.008	127	-0.147	119	-0.0592
139	0.00207	130	0.00758	128	-0.15	120	-0.039
140	0.00222	131	0.00715	129	-0.153	121	-0.0193
141	0.00238	132	0.00669	130	-0.155	122	-0.000377
142	0.00255	133	0.00622	131	-0.156	123	0.0178
143	0.00271	134	0.00573	132	-0.157	124	0.0351
145	0.00287	135	0.00524	133	-0.157	125	0.0514
146	0.00303	136	0.00475	134	-0.156	125	0.0667
147	0.00318	138	0.00425	135	-0.154	126	0.0808
148	0.00333	139	0.00377	136	-0.152	127	0.0938
149	0.00346	140	0.0033	137	-0.149	128	0.105
151	0.00359	141	0.00284	138	-0.145	129	0.116
152	0.00371	142	0.00241	139	-0.14	130	0.124
153	0.00382	143	0.002	140	-0.135	131	0.132
154	0.00391	144	0.00163	142	-0.129	132	0.138
155	0.00399	145	0.00129	143	-0.123	133	0.142
157	0.00405	146	0.000989	144	-0.116	134	0.144
158	0.00409	148	0.000734	145	-0.108	136	0.145
159	0.00411	149	0.000525	146	-0.1	137	0.145
160	0.00412	150	0.000365	147	-0.0913	138	0.143
162	0.0041	151	0.000254	149	-0.0821	139	0.139
163	0.00406	152	0.000193	150	-0.0725	140	0.133
164	0.004	154	0.000182	151	-0.0625	141	0.126
166	0.00391	155	0.000221	152	-0.0522	142	0.117
167	0.00381	156	0.000308	153	-0.0415	143	0.107
168	0.00368	157	0.000441	155	-0.0306	144	0.0957
170	0.00352	159	0.000616	156	-0.0195	145	0.0827
171	0.00335	160	0.000831	157	-0.00819	146	0.0683
172	0.00315	161	0.00108	158	0.00318	147	0.0526
174	0.00293	162	0.00136	160	0.0146	149	0.0357
175	0.0027	164	0.00167	161	0.026	150	0.0176
177	0.00244	165	0.00199	162	0.0373	151	-0.00151
178	0.00217	166	0.00233	163	0.0484	152	-0.0217
180	0.00188	168	0.00268	165	0.0593	153	-0.0427
181	0.00157	169	0.00303	166	0.07	154	-0.0647
182	0.00126	170	0.00337	167	0.0803	156	-0.0873
184	0.000936	172	0.0037	169	0.0902	157	-0.111
185	0.000604	173	0.00402	170	0.0996	158	-0.134
187	0.000268	174	0.0043	171	0.109	159	-0.159
188	-7.14e-05	176	0.00456	173	0.117	161	-0.183
190	-0.00041	177	0.00478	174	0.125	162	-0.208
191	-0.000747	179	0.00495	176	0.132	163	-0.233
193	-0.00108	180	0.00508	177	0.138	164	-0.258
195	-0.0014	181	0.00515	178	0.144	166	-0.283
196	-0.00171	183	0.00516	180	0.149	167	-0.307
198	-0.00202	184	0.00511	181	0.153	168	-0.331
199	-0.0023	186	0.00499	183	0.156	169	-0.354
201	-0.00257	187	0.00481	184	0.159	171	-0.377
202	-0.00282	189	0.00456	186	0.161	172	-0.398
204	-0.00305	190	0.00424	187	0.162	173	-0.419
206	-0.00326	192	0.00386	189	0.162	175	-0.438
207	-0.00344	193	0.0034	190	0.161	176	-0.456
209	-0.0036	195	0.00288	192	0.16	177	-0.473
211	-0.00373	196	0.0023	193	0.158	179	-0.488
212	-0.00384	198	0.00166	195	0.156	180	-0.501
214	-0.00393	199	0.000958	196	0.153	182	-0.512
216	-0.00398	201	0.000208	198	0.149	183	-0.522
218	-0.00402	203	-0.000588	200	0.145	184	-0.529
219	-0.00402	204	-0.00142	201	0.14	186	-0.534
221	-0.00401	206	-0.00229	203	0.135	187	-0.537
223	-0.00397	208	-0.00319	204	0.129	189	-0.538
225	-0.00391	209	-0.00411	206	0.123	190	-0.537
226	-0.00383	211	-0.00504	208	0.117	192	-0.533
228	-0.00373	213	-0.00598	209	0.111	193	-0.527
230	-0.00362	214	-0.00692	211	0.104	195	-0.519
232	-0.00349	216	-0.00785	213	0.0974	196	-0.509
234	-0.00335	218	-0.00877	214	0.0907	198	-0.496
236	-0.00319	219	-0.00966	216	0.0839	199	-0.482
238	-0.00303	221	-0.0105	218	0.0771	201	-0.465
240	-0.00286	223	-0.0114	220	0.0704	202	-0.447
241	-0.00268	225	-0.0122	221	0.0638	204	-0.427
243	-0.0025	226	-0.0129	223	0.0574	205	-0.406
245	-0.00232	228	-0.0136	225	0.051	207	-0.383
247	-0.00213	230	-0.0143	227	0.0449	209	-0.359
249	-0.00194	232	-0.0148	228	0.039	210	-0.333
251	-0.00176	234	-0.0154	230	0.0334	212	-0.307
253	-0.00158	236	-0.0159	232	0.0279	213	-0.28
255	-0.0014	237	-0.0163	234	0.0228	215	-0.253
257	-0.00122	239	-0.0166	236	0.0179	217	-0.225
260	-0.00105	241	-0.0169	238	0.0134	218	-0.197
262	-0.000887	243	-0.0171	240	0.00908	220	-0.169
264	-0.000727	245	-0.0173	242	0.0051	222	-0.14
266	-0.000573	247	-0.0173	244	0.00142	224	-0.113
268	-0.000424	249	-0.0174	245	-0.00198	225	-0.0851
270	-0.000283	251	-0.0173	247	-0.00508	227	-0.0581
272	-0.000147	253	-0.0173	249	-0.00789	229	-0.0317
275	-1.71e-05	255	-0.0171	251	-0.0104	231	-0.00611
277	0.000106	257	-0.0169	253	-0.0127	232	0.0186
279	0.000224	259	-0.0167	255	-0.0147	234	0.0425
281	0.000336	261	-0.0164	258	-0.0165	236	0.0653
283	0.000442	263	-0.0161	260	-0.018	238	0.087
286	0.000543	265	-0.0157	262	-0.0193	240	0.108
288	0.00064	267	-0.0153	264	-0.0204	241	0.127
290	0.000731	269	-0.0149	266	-0.0212	243	0.145
293	0.000818	272	-0.0145	268	-0.0219	245	0.163
295	0.000901	274	-0.014	270	-0.0224	247	0.179
297	0.00098	276	-0.0135	272	-0.0228	249	0.193
300	0.00105	278	-0.013	274	-0.023	251	0.207
302	0.00113	280	-0.0124	277	-0.023	253	0.219
305	0.00119	283	-0.0119	279	-0.0229	255	0.231
307	0.00126	285	-0.0114	281	-0.0227	257	0.241
310	0.00132	287	-0.0108	283	-0.0224	259	0.25
312	0.00138	289	-0.0103	286	-0.0219	261	0.259
315	0.00144	292	-0.0097	288	-0.0214	263	0.266
317	0.00149	294	-0.00914	290	-0.0208	265	0.273
320	0.00154	296	-0.00858	293	-0.0201	267	0.278
322	0.00159	299	-0.00803	295	-0.0194	269	0.283
325	0.00164	301	-0.00748	297	-0.0186	271	0.287
327	0.00169	303	-0.00694	300	-0.0177	273	0.29
330	0.00173	306	-0.0064	302	-0.0168	275	0.293
333	0.00178	308	-0.00587	304	-0.0159	277	0.295
335	0.00182	311	-0.00535	307	-0.0149	279	0.296
338	0.00186	313	-0.00484	309	-0.0139	282	0.297
341	0.00191	316	-0.00434	312	-0.0128	284	0.298
344	0.00195	318	-0.00384	314	-0.0118	286	0.298
346	0.00199	321	-0.00336	317	-0.0107	288	0.297
349	0.00203	323	-0.00289	319	-0.00969	290	0.296
352	0.00208	326	-0.00243	322	-0.00863	293	0.295
355	0.00212	328	-0.00197	325	-0.00757	295	0.293
358	0.00217	331	-0.00153	327	-0.00651	297	0.291
361	0.00221	334	-0.0011	330	-0.00547	300	0.289
363	0.00226	336	-0.000679	332	-0.00443	302	0.287
366	0.00231	339	-0.00027	335	-0.00341	304	0.284
369	0.00236	342	0.000128	338	-0.0024	307	0.281
372	0.00241	344	0.000515	340	-0.00141	309	0.278
375	0.00247	347	0.000891	343	-0.000439	311	0.274
378	0.00253	350	0.00126	346	0.000516	314	0.271
381	0.00258	353	0.00161	349	0.00145	316	0.267
384	0.00265	355	0.00195	351	0.00237	319	0.263
387	0.00271	358	0.00228	354	0.00327	321	0.259
391	0.00277	361	0.00261	357	0.00415	323	0.255
394	0.00284	364	0.00292	360	0.00501	326	0.251
397	0.0029	367	0.00322	363	0.00586	329	0.247
400	0.00297	370	0.00351	366	0.00669	331	0.243
403	0.00304	373	0.00379	369	0.0075	334	0.238
407	0.00311	376	0.00406	372	0.0083	336	0.234
410	0.00319	379	0.00433	375	0.00909	339	0.23
413	0.00326	382	0.00458	378	0.00987	341	0.225
416	0.00333	385	0.00483	381	0.0106	344	0.221
420	0.0034	388	0.00507	384	0.0114	347	0.217
423	0.00348	391	0.00531	387	0.0121	349	0.213
427	0.00355	394	0.00554	390	0.0129	352	0.209
430	0.00362	397	0.00576	393	0.0136	355	0.205
433	0.00369	400	0.00597	396	0.0144	358	0.201
437	0.00376	403	0.00619	399	0.0151	360	0.197
440	0.00383	407	0.00639	402	0.0158	363	0.193
444	0.0039	410	0.0066	406	0.0165	366	0.189
448	0.00397	413	0.0068	409	0.0172	369	0.186
451	0.00403	416	0.007	412	0.018	372	0.182
455	0.0041	420	0.00719	416	0.0187	374	0.179
458	0.00416	423	0.00738	419	0.0194	377	0.175
462	0.00422	426	0.00757	422	0.0201	380	0.172
466	0.00428	430	0.00776	426	0.0208	383	0.169
470	0.00433	433	0.00795	429	0.0215	386	0.166
473	0.00439	437	0.00813	432	0.0222	389	0.163
477	0.00444	440	0.00832	436	0.0229	392	0.16
481	0.00449	444	0.0085	439	0.0237	395	0.157
485	0.00454	447	0.00869	443	0.0244	398	0.154
489	0.00459	451	0.00887	446	0.0251	401	0.152
493	0.00463	454	0.00905	450	0.0258	404	0.149
497	0.00468	458	0.00924	454	0.0265	408	0.147
501	0.00472	462	0.00942	457	0.0272	411	0.144
505	0.00476	465	0.0096	461	0.0279	414	0.142
509	0.0048	469	0.00978	465	0.0286	417	0.14
513	0.00484	473	0.00996	468	0.0293	420	0.138
517	0.00487	476	0.0101	472	0.03	424	0.136
521	0.00491	480	0.0103	476	0.0307	427	0.134
525	0.00494	484	0.0105	480	0.0314	430	0.133
530	0.00497	488	0.0107	483	0.0321	433	0.131
534	0.005	492	0.0109	487	0.0328	437	0.13
538	0.00504	496	0.0111	491	0.0335	440	0.128
543	0.00507	500	0.0112	495	0.0342	444	0.127
547	0.0051	504	0.0114	499	0.0349	447	0.126
551	0.00512	508	0.0116	503	0.0355	450	0.125
556	0.00515	512	0.0118	507	0.0362	454	0.124
560	0.00518	516	0.012	511	0.0369	457	0.123
565	0.00521	520	0.0121	515	0.0376	461	0.122
569	0.00524	524	0.0123	519	0.0383	465	0.122
574	0.00527	528	0.0125	524	0.039	468	0.121
578	0.0053	532	0.0127	528	0.0397	472	0.121
583	0.00533	536	0.0129	532	0.0404	475	0.12
588	0.00536	541	0.0131	536	0.0411	479	0.12
592	0.00539	545	0.0132	541	0.0418	483	0.12
597	0.00542	549	0.0134	545	0.0425	486	0.119
602	0.00545	554	0.0136	549	0.0432	490	0.119
607	0.00549	558	0.0138	554	0.0439	494	0.119
612	0.00552	563	0.014	558	0.0446	498	0.119
617	0.00556	567	0.0142	563	0.0453	502	0.119
622	0.00559	571	0.0144	567	0.046	506	0.119
627	0.00563	576	0.0145	572	0.0466	510	0.12
632	0.00567	581	0.0147	576	0.0473	513	0.12
637	0.00571	585	0.0149	581	0.048	517	0.12
642	0.00575	590	0.0151	585	0.0487	521	0.121
647	0.0058	595	0.0153	590	0.0494	525	0.121
652	0.00584	599	0.0155	595	0.0501	530	0.121
658	0.00589	604	0.0157	600	0.0508	534	0.122
663	0.00594	609	0.0159	604	0.0516	538	0.122
668	0.00599	614	0.0161	609	0.0523	542	0.123
674	0.00604	619	0.0163	614	0.053	546	0.123
679	0.00609	623	0.0165	619	0.0537	550	0.124
684	0.00614	628	0.0167	624	0.0544	555	0.124
690	0.0062	633	0.0169	629	0.0551	559	0.125
695	0.00626	638	0.0171	634	0.0558	563	0.126
701	0.00631	644	0.0173	639	0.0565	567	0.126
707	0.00637	649	0.0175	644	0.0572	572	0.127
712	0.00644	654	0.0177	649	0.0579	576	0.128
718	0.0065	659	0.0179	655	0.0587	581	0.129
724	0.00656	664	0.0181	660	0.0594	585	0.129
730	0.00663	670	0.0184	665	0.0601	590	0.13
736	0.0067	675	0.0186	670	0.0608	594	0.131
742	0.00677	680	0.0188	676	0.0615	599	0.132
748	0.00684	686	0.019	681	0.0623	604	0.133
754	0.00691	691	0.0192	687	0.063	608	0.133
760	0.00698	697	0.0194	692	0.0637	613	0.134
766	0.00705	702	0.0197	698	0.0644	618	0.135
772	0.00713	708	0.0199	703	0.0652	622	0.136
778	0.0072	713	0.0201	709	0.0659	627	0.137
784	0.00728	719	0.0203	715	0.0666	632	0.138
791	0.00736	725	0.0206	720	0.0674	637	0.139
797	0.00743	730	0.0208	726	0.0681	642	0.14
803	0.00751	736	0.021	732	0.0688	647	0.141
810	0.00759	742	0.0213	738	0.0695	652	0.142
816	0.00767	748	0.0215	744	0.0703	657	0.143
823	0.00775	754	0.0217	750	0.071	662	0.144
830	0.00783	760	0.022	756	0.0717	667	0.145
836	0.00791	766	0.0222	762	0.0725	672	0.146
843	0.008	772	0.0224	768	0.0732	677	0.147
850	0.00808	778	0.0227	774	0.0739	683	0.148
857	0.00816	784	0.0229	780	0.0746	688	0.149
863	0.00824	791	0.0231	786	0.0747	693	0.151
870	0.00832	797	0.0234	793	0.0754	699	0.152
877	0.00841	803	0.0236	799	0.0753	704	0.153
885	0.00849	810	0.0239	805	0.0761	709	0.154
892	0.00857	816	0.0241	812	0.0768	715	0.155
899	0.00865	822	0.0243	818	0.0769	720	0.156
906	0.00873	829	0.0246	825	0.0776	726	0.157
913	0.00882	836	0.0248	831	0.0784	732	0.159
921	0.0089	842	0.0251	838	0.0786	737	0.16
928	0.00898	849	0.0253	845	0.0793	743	0.161
936	0.00906	856	0.0255	852	0.0788	749	0.162
943	0.00914	862	0.0258	858	0.0795	755	0.163
951	0.00923	869	0.026	865	0.0802	760	0.165
958	0.00931	876	0.0262	872	0.08	766	0.163
966	0.00939	883	0.0264	879	0.0807	772	0.165
974	0.00947	890	0.0267	886	0.0805	778	0.166
982	0.00955	897	0.0267	893	0.0812	784	0.163
990	0.00963	904	0.0269	900	0.0819	790	0.164
997	0.00971	912	0.0269	908	0.082	796	0.164
1010	0.00979	919	0.0272	915	0.0827	802	0.165
1010	0.00987	926	0.0274	922	0.0827	809	0.166
1020	0.00995	934	0.0273	930	0.0834	815	0.166
1030	0.01	941	0.0276	937	0.0833	821	0.167
1040	0.01	948	0.0277	945	0.0839	828	0.166
1050	0.0101	956	0.0279	952	0.0846	834	0.167
1060	0.0101	964	0.0281	960	0.0843	840	0.169
1060	0.0102	971	0.0282	967	0.085	847	0.168
1070	0.0103	979	0.0285	975	0.085	853	0.169
1080	0.0103	987	0.0283	983	0.0856	860	0.169
1090	0.0104	995	0.0285	991	0.086	867	0.17
1100	0.0105	1000	0.0288	999	0.0866	873	0.168
1110	0.0105	1010	0.0287	1010	0.087	880	0.169
1120	0.0106	1020	0.029	1010	0.0876	887	0.17
1120	0.0106	1030	0.029	1020	0.0875	894	0.164
1130	0.0107	1030	0.0292	1030	0.0882	901	0.165
1140	0.0107	1040	0.0295	1040	0.088	908	0.161
1150	0.0108	1050	0.0297	1050	0.0886	915	0.162
1160	0.0108	1060	0.0297	1060	0.0889	922	0.159
1170	0.0109	1070	0.0299	1060	0.0896	929	0.16
1180	0.0109	1080	0.0301	1070	0.0868	936	0.16
1190	0.011	1080	0.0301	1080	0.0874	943	0.161
1200	0.0111	1090	0.0303	1090	0.0824	951	0.162
1210	0.0111	1100	0.0302	1100	0.083	958	0.159
1220	0.0112	1110	0.0304	1110	0.0818	965	0.16
1230	0.0111	1120	0.0307	1120	0.0823	973	0.166
1240	0.0112	1130	0.0309			980	0.167
1250	0.0113	1140	0.0309			988	0.165
1260	0.0113	1150	0.0311			996	0.165
1270	0.0114	1160	0.0311			1000	0.166
1280	0.0115	1170	0.0313			1010	0.167
1290	0.0115	1170	0.0324			1020	0.174
1300	0.0115	1180	0.0326			1030	0.175
1310	0.0116	1190	0.0327			1030	0.172
1320	0.0117	1200	0.033			1040	0.173
1330	0.0118	1210	0.0325			1050	0.16
1340	0.0118	1220	0.0327			1060	0.161
1350	0.012	1230	0.0346			1070	0.144
1360	0.012
1370	0.012
1390	0.0121
1400	0.012
1410	0.0121
1420	0.0124
1430	0.0124
1440	0.0128
1450	0.0129

## Sheet: pH6.0
pH6.0-1gpL		pH6.0-0.3gpL		pH6.0-0.1gpL		pH6.0-0.03gpL
s*	Norm <s* g(s*)>	s*	Norm <s* g(s*)>	s*	Norm <s* g(s*)>	s*	Norm <s* g(s*)>
2.13	-0.116	2.08	-0.885	2.11	-2.7	2.04	-29.1
2.15	-0.0584	2.1	-0.506	2.13	-1.63	2.05	-17.3
2.16	-0.151	2.11	-0.364	2.14	0.972	2.07	-12.6
2.18	-0.0768	2.13	-0.327	2.16	0.371	2.09	-5.38
2.19	-0.0492	2.14	-0.215	2.18	0.221	2.1	-2.13
2.21	-0.149	2.16	0.349	2.19	0.692	2.12	-1.07
2.23	-0.0859	2.18	0.261	2.21	0.537	2.13	-5.34
2.25	-0.0608	2.19	0.214	2.23	0.412	2.15	-2.56
2.26	0.154	2.21	-0.314	2.24	0.0504	2.16	-4.69
2.28	0.081	2.23	-0.141	2.26	0.0733	2.18	-3.33
2.3	-0.0546	2.24	0.137	2.28	1.3	2.2	-2.73
2.31	-0.0133	2.26	0.0937	2.29	0.927	2.21	-2.61
2.33	-0.113	2.28	0.0805	2.31	0.744	2.23	-1.56
2.35	-0.0518	2.3	-0.206	2.33	0.145	2.25	-1.17
2.37	-0.0294	2.31	-0.0906	2.35	0.232	2.26	-4.68
2.39	-0.0696	2.33	0.228	2.36	1.18	2.28	-3.1
2.4	-0.0371	2.35	0.155	2.38	0.837	2.3	-3.93
2.42	-0.0975	2.37	0.125	2.4	0.668	2.32	-2.6
2.44	-0.0517	2.38	-0.0802	2.42	0.197	2.33	-2.06
2.46	-0.104	2.4	-0.00165	2.43	0.252	2.35	-4.2
2.48	-0.0579	2.42	0.08	2.45	-0.144	2.37	-3.12
2.5	-0.0365	2.44	0.0747	2.47	-0.047	2.39	-2.51
2.52	-0.0114	2.46	0.148	2.49	0.81	2.4	-1.73
2.54	-0.00426	2.48	0.115	2.51	0.552	2.42	-3.48
2.56	-0.052	2.5	0.109	2.53	0.456	2.44	-2.61
2.57	-0.0255	2.51	-0.0712	2.55	0.427	2.46	-2.12
2.59	-0.0462	2.53	-0.0014	2.57	0.347	2.48	-2.94
2.61	-0.0224	2.55	-0.232	2.58	0.099	2.49	-2.07
2.63	-0.0402	2.57	-0.109	2.6	0.155	2.51	-1.61
2.65	-0.0188	2.59	-0.0791	2.62	0.0162	2.53	-1.06
2.67	-0.0363	2.61	-0.0349	2.64	0.0731	2.55	-2.74
2.7	-0.014	2.63	0.089	2.66	0.352	2.57	-1.82
2.72	-0.0368	2.65	0.0736	2.68	0.273	2.59	-3.19
2.74	-0.0147	2.67	0.202	2.7	0.7	2.61	-2.34
2.76	-0.036	2.69	0.158	2.72	0.524	2.63	-1.85
2.78	-0.0127	2.71	0.264	2.74	0.844	2.65	-3.76
2.8	-0.0227	2.73	0.211	2.76	0.668	2.67	-2.6
2.82	-0.00429	2.75	0.28	2.78	1.04	2.69	-3.18
2.84	-0.0193	2.78	0.236	2.81	0.839	2.71	-2.25
2.86	-0.00125	2.8	0.314	2.83	1.23	2.73	-2.23
2.89	-0.0132	2.82	0.262	2.85	1	2.75	-1.58
2.91	0.00258	2.84	0.313	2.87	1.26	2.77	-0.997
2.93	-0.0188	2.86	0.269	2.89	1.06	2.79	-0.601
2.95	-0.000802	2.88	0.347	2.91	1.27	2.81	-0.348
2.98	0.00339	2.9	0.296	2.93	1.09	2.83	-0.0737
3	0.0117	2.93	0.362	2.96	1.19	2.85	-0.0448
3.02	0.0162	2.95	0.311	2.98	1.03	2.88	0.222
3.04	0.02	2.97	0.278	3	0.936	2.9	-0.147
3.07	0.0226	2.99	0.253	3.02	0.86	2.92	0.202
3.09	0.0254	3.02	0.235	3.05	0.804	2.94	0.263
3.11	0.0271	3.04	0.218	3.07	0.747	2.96	0.271
3.14	0.0292	3.06	0.205	3.09	0.705	2.99	0.249
3.16	0.0303	3.09	0.192	3.11	0.658	3.01	0.217
3.19	0.0322	3.11	0.183	3.14	0.624	3.03	0.176
3.21	0.0332	3.13	0.172	3.16	0.584	3.05	0.135
3.23	0.034	3.16	0.164	3.19	0.553	3.08	0.0883
3.26	0.0344	3.18	0.155	3.21	0.518	3.1	0.0505
3.28	0.0347	3.21	0.148	3.23	0.491	3.12	0.00531
3.31	0.035	3.23	0.143	3.26	0.468	3.15	-0.018
3.33	0.0352	3.25	0.139	3.28	0.448	3.17	-0.0591
3.36	0.0354	3.28	0.135	3.31	0.429	3.19	-0.0977
3.39	0.0356	3.3	0.132	3.33	0.413	3.22	-0.132
3.41	0.0359	3.33	0.13	3.36	0.396	3.24	-0.158
3.44	0.0362	3.35	0.128	3.38	0.381	3.27	-0.179
3.46	0.0364	3.38	0.127	3.41	0.365	3.29	-0.193
3.49	0.0367	3.41	0.125	3.43	0.349	3.31	-0.203
3.52	0.037	3.43	0.124	3.46	0.334	3.34	-0.208
3.54	0.0373	3.46	0.123	3.48	0.32	3.36	-0.21
3.57	0.0378	3.48	0.122	3.51	0.306	3.39	-0.209
3.6	0.0382	3.51	0.122	3.54	0.292	3.41	-0.205
3.63	0.0387	3.54	0.121	3.56	0.28	3.44	-0.199
3.65	0.0392	3.56	0.12	3.59	0.267	3.47	-0.19
3.68	0.0398	3.59	0.12	3.62	0.256	3.49	-0.179
3.71	0.0403	3.62	0.119	3.64	0.245	3.52	-0.166
3.74	0.0409	3.65	0.118	3.67	0.234	3.55	-0.152
3.77	0.0415	3.67	0.118	3.7	0.225	3.57	-0.137
3.8	0.0422	3.7	0.117	3.73	0.216	3.6	-0.123
3.82	0.0428	3.73	0.116	3.75	0.208	3.63	-0.11
3.85	0.0434	3.76	0.115	3.78	0.2	3.65	-0.0984
3.88	0.0441	3.79	0.115	3.81	0.193	3.68	-0.0867
3.91	0.0446	3.82	0.114	3.84	0.186	3.71	-0.0757
3.94	0.0451	3.84	0.113	3.87	0.179	3.74	-0.0649
3.97	0.0456	3.87	0.113	3.9	0.174	3.76	-0.054
4	0.046	3.9	0.112	3.93	0.169	3.79	-0.0428
4.03	0.0463	3.93	0.111	3.95	0.165	3.82	-0.0316
4.06	0.0466	3.96	0.11	3.98	0.161	3.85	-0.0204
4.1	0.0468	3.99	0.11	4.01	0.159	3.88	-0.01
4.13	0.047	4.02	0.109	4.04	0.157	3.91	-0.00104
4.16	0.0471	4.05	0.109	4.07	0.156	3.94	0.00714
4.19	0.0472	4.08	0.109	4.11	0.155	3.97	0.0149
4.22	0.0473	4.12	0.109	4.14	0.155	4	0.0221
4.25	0.0473	4.15	0.108	4.17	0.155	4.03	0.0305
4.29	0.0474	4.18	0.108	4.2	0.155	4.06	0.0393
4.32	0.0474	4.21	0.108	4.23	0.155	4.09	0.0487
4.35	0.0474	4.24	0.109	4.26	0.156	4.12	0.0591
4.39	0.0473	4.27	0.109	4.29	0.157	4.15	0.0686
4.42	0.0473	4.31	0.109	4.33	0.157	4.18	0.0791
4.45	0.0473	4.34	0.109	4.36	0.158	4.21	0.0896
4.49	0.0473	4.37	0.11	4.39	0.159	4.24	0.101
4.52	0.0472	4.41	0.11	4.42	0.159	4.27	0.113
4.56	0.0472	4.44	0.111	4.46	0.16	4.31	0.125
4.59	0.0472	4.47	0.112	4.49	0.16	4.34	0.138
4.62	0.0473	4.51	0.112	4.52	0.16	4.37	0.15
4.66	0.0474	4.54	0.113	4.56	0.161	4.4	0.161
4.7	0.0475	4.58	0.113	4.59	0.161	4.44	0.17
4.73	0.0477	4.61	0.114	4.63	0.161	4.47	0.178
4.77	0.0478	4.65	0.114	4.66	0.16	4.5	0.185
4.8	0.0481	4.68	0.115	4.7	0.16	4.54	0.191
4.84	0.0483	4.72	0.115	4.73	0.159	4.57	0.198
4.88	0.0485	4.75	0.115	4.77	0.158	4.61	0.205
4.92	0.0488	4.79	0.115	4.8	0.157	4.64	0.212
4.95	0.0491	4.83	0.115	4.84	0.156	4.67	0.219
4.99	0.0494	4.86	0.116	4.87	0.155	4.71	0.225
5.03	0.0497	4.9	0.116	4.91	0.154	4.74	0.231
5.07	0.05	4.94	0.116	4.95	0.152	4.78	0.235
5.11	0.0503	4.97	0.116	4.98	0.151	4.82	0.24
5.14	0.0505	5.01	0.116	5.02	0.149	4.85	0.245
5.18	0.0508	5.05	0.116	5.06	0.148	4.89	0.249
5.22	0.051	5.09	0.115	5.1	0.146	4.93	0.252
5.26	0.0512	5.13	0.115	5.13	0.145	4.96	0.254
5.3	0.0514	5.17	0.115	5.17	0.145	5	0.256
5.34	0.0515	5.21	0.115	5.21	0.144	5.04	0.257
5.38	0.0517	5.25	0.115	5.25	0.144	5.08	0.257
5.43	0.0519	5.29	0.115	5.29	0.144	5.11	0.256
5.47	0.052	5.33	0.115	5.33	0.144	5.15	0.257
5.51	0.0521	5.37	0.115	5.37	0.144	5.19	0.258
5.55	0.0523	5.41	0.116	5.41	0.144	5.23	0.26
5.59	0.0524	5.45	0.116	5.45	0.145	5.27	0.264
5.64	0.0525	5.49	0.116	5.49	0.147	5.31	0.268
5.68	0.0527	5.53	0.117	5.53	0.148	5.35	0.271
5.72	0.0528	5.57	0.117	5.57	0.15	5.39	0.274
5.77	0.053	5.62	0.118	5.62	0.152	5.43	0.278
5.81	0.0532	5.66	0.119	5.66	0.154	5.47	0.281
5.85	0.0534	5.7	0.12	5.7	0.157	5.51	0.284
5.9	0.0536	5.74	0.121	5.74	0.161	5.55	0.287
5.94	0.0539	5.79	0.122	5.79	0.165	5.59	0.29
5.99	0.0542	5.83	0.123	5.83	0.169	5.64	0.292
6.04	0.0546	5.88	0.125	5.87	0.174	5.68	0.293
6.08	0.0551	5.92	0.126	5.92	0.179	5.72	0.295
6.13	0.0557	5.97	0.128	5.96	0.184	5.76	0.298
6.17	0.0563	6.01	0.13	6.01	0.19	5.81	0.301
6.22	0.057	6.06	0.132	6.05	0.196	5.85	0.305
6.27	0.0577	6.1	0.134	6.1	0.202	5.89	0.309
6.32	0.0586	6.15	0.136	6.14	0.208	5.94	0.313
6.37	0.0594	6.2	0.139	6.19	0.215	5.98	0.318
6.41	0.0604	6.24	0.142	6.23	0.222	6.03	0.321
6.46	0.0615	6.29	0.145	6.28	0.229	6.07	0.325
6.51	0.0626	6.34	0.148	6.33	0.237	6.12	0.327
6.56	0.0638	6.39	0.151	6.38	0.245	6.16	0.329
6.61	0.0652	6.44	0.155	6.42	0.253	6.21	0.33
6.66	0.0666	6.48	0.159	6.47	0.261	6.26	0.332
6.71	0.0681	6.53	0.163	6.52	0.269	6.3	0.334
6.76	0.0697	6.58	0.168	6.57	0.277	6.35	0.337
6.82	0.0714	6.63	0.173	6.62	0.286	6.4	0.341
6.87	0.0733	6.68	0.178	6.67	0.294	6.45	0.345
6.92	0.0753	6.74	0.183	6.72	0.303	6.49	0.351
6.97	0.0774	6.79	0.189	6.77	0.311	6.54	0.358
7.03	0.0796	6.84	0.195	6.82	0.32	6.59	0.366
7.08	0.0819	6.89	0.201	6.87	0.329	6.64	0.374
7.13	0.0844	6.94	0.208	6.92	0.337	6.69	0.383
7.19	0.087	7	0.215	6.97	0.346	6.74	0.392
7.24	0.0897	7.05	0.222	7.02	0.355	6.79	0.402
7.3	0.0926	7.1	0.23	7.08	0.364	6.84	0.413
7.36	0.0957	7.16	0.238	7.13	0.373	6.9	0.424
7.41	0.099	7.21	0.247	7.18	0.382	6.95	0.436
7.47	0.103	7.27	0.256	7.24	0.392	7	0.448
7.52	0.106	7.32	0.265	7.29	0.401	7.05	0.462
7.58	0.11	7.38	0.275	7.35	0.41	7.1	0.477
7.64	0.114	7.43	0.285	7.4	0.42	7.16	0.493
7.7	0.119	7.49	0.295	7.46	0.43	7.21	0.511
7.76	0.123	7.55	0.305	7.51	0.44	7.27	0.53
7.82	0.128	7.6	0.316	7.57	0.45	7.32	0.549
7.88	0.134	7.66	0.327	7.63	0.461	7.38	0.569
7.94	0.139	7.72	0.339	7.68	0.472	7.43	0.589
8	0.145	7.78	0.351	7.74	0.483	7.49	0.608
8.06	0.152	7.84	0.363	7.8	0.495	7.54	0.627
8.12	0.158	7.9	0.376	7.86	0.507	7.6	0.646
8.18	0.165	7.96	0.389	7.92	0.52	7.66	0.665
8.24	0.173	8.02	0.402	7.97	0.533	7.71	0.684
8.31	0.181	8.08	0.415	8.03	0.546	7.77	0.703
8.37	0.189	8.14	0.429	8.09	0.56	7.83	0.723
8.43	0.198	8.2	0.443	8.16	0.575	7.89	0.744
8.5	0.207	8.26	0.458	8.22	0.59	7.95	0.764
8.56	0.217	8.33	0.472	8.28	0.605	8.01	0.784
8.63	0.227	8.39	0.487	8.34	0.621	8.07	0.805
8.69	0.238	8.45	0.502	8.4	0.637	8.13	0.826
8.76	0.25	8.52	0.518	8.47	0.654	8.19	0.847
8.83	0.262	8.58	0.533	8.53	0.672	8.25	0.867
8.9	0.274	8.65	0.549	8.59	0.689	8.31	0.888
8.96	0.287	8.71	0.565	8.66	0.708	8.37	0.907
9.03	0.301	8.78	0.582	8.72	0.726	8.44	0.926
9.1	0.315	8.85	0.598	8.79	0.745	8.5	0.945
9.17	0.33	8.92	0.615	8.85	0.763	8.56	0.964
9.24	0.346	8.98	0.632	8.92	0.782	8.63	0.982
9.31	0.362	9.05	0.648	8.99	0.801	8.69	1
9.38	0.378	9.12	0.665	9.05	0.82	8.76	1.02
9.45	0.396	9.19	0.682	9.12	0.839	8.82	1.03
9.53	0.413	9.26	0.699	9.19	0.857	8.89	1.05
9.6	0.432	9.33	0.716	9.26	0.876	8.96	1.07
9.67	0.45	9.4	0.733	9.33	0.894	9.02	1.08
9.75	0.47	9.47	0.749	9.4	0.912	9.09	1.09
9.82	0.489	9.54	0.766	9.47	0.929	9.16	1.1
9.89	0.509	9.62	0.782	9.54	0.946	9.23	1.11
9.97	0.53	9.69	0.799	9.61	0.963	9.3	1.12
10	0.55	9.76	0.815	9.68	0.978	9.37	1.13
10.1	0.572	9.84	0.831	9.75	0.993	9.44	1.13
10.2	0.593	9.91	0.846	9.83	1.01	9.51	1.13
10.3	0.614	9.99	0.861	9.9	1.02	9.58	1.13
10.4	0.636	10.1	0.876	9.98	1.03	9.65	1.13
10.4	0.657	10.1	0.89	10.1	1.04	9.72	1.13
10.5	0.679	10.2	0.904	10.1	1.05	9.8	1.12
10.6	0.7	10.3	0.917	10.2	1.06	9.87	1.12
10.7	0.722	10.4	0.929	10.3	1.07	9.95	1.11
10.8	0.743	10.5	0.941	10.4	1.08	10	1.09
10.8	0.764	10.5	0.951	10.4	1.08	10.1	1.08
10.9	0.784	10.6	0.962	10.5	1.08	10.2	1.06
11	0.804	10.7	0.971	10.6	1.09	10.2	1.05
11.1	0.824	10.8	0.979	10.7	1.09	10.3	1.03
11.2	0.842	10.9	0.987	10.7	1.09	10.4	1.01
11.3	0.86	10.9	0.994	10.8	1.09	10.5	0.986
11.3	0.878	11	0.999	10.9	1.08	10.6	0.965
11.4	0.894	11.1	1	11	1.08	10.6	0.942
11.5	0.909	11.2	1.01	11.1	1.07	10.7	0.919
11.6	0.923	11.3	1.01	11.2	1.06	10.8	0.896
11.7	0.936	11.4	1.01	11.2	1.05	10.9	0.872
11.8	0.948	11.4	1.01	11.3	1.04	11	0.848
11.9	0.959	11.5	1.01	11.4	1.03	11	0.824
12	0.968	11.6	1.01	11.5	1.02	11.1	0.8
12.1	0.975	11.7	1	11.6	1	11.2	0.776
12.2	0.982	11.8	1	11.7	0.986	11.3	0.752
12.2	0.987	11.9	0.994	11.8	0.97	11.4	0.728
12.3	0.99	12	0.988	11.8	0.952	11.5	0.706
12.4	0.992	12.1	0.98	11.9	0.934	11.5	0.683
12.5	0.993	12.2	0.972	12	0.915	11.6	0.662
12.6	0.992	12.3	0.962	12.1	0.896	11.7	0.641
12.7	0.99	12.3	0.952	12.2	0.875	11.8	0.622
12.8	0.986	12.4	0.941	12.3	0.855	11.9	0.603
12.9	0.981	12.5	0.929	12.4	0.834	12	0.586
13	0.974	12.6	0.917	12.5	0.813	12.1	0.569
13.1	0.966	12.7	0.904	12.6	0.792	12.2	0.552
13.2	0.958	12.8	0.89	12.7	0.771	12.3	0.536
13.3	0.948	12.9	0.876	12.8	0.75	12.4	0.52
13.4	0.937	13	0.862	12.9	0.729	12.4	0.504
13.5	0.925	13.1	0.847	13	0.709	12.5	0.489
13.6	0.913	13.2	0.832	13	0.689	12.6	0.473
13.7	0.9	13.3	0.818	13.1	0.67	12.7	0.459
13.8	0.887	13.4	0.803	13.2	0.652	12.8	0.444
13.9	0.873	13.5	0.788	13.3	0.634	12.9	0.43
14	0.859	13.6	0.774	13.4	0.616	13	0.416
14.1	0.844	13.7	0.76	13.5	0.6	13.1	0.402
14.3	0.83	13.8	0.746	13.6	0.584	13.2	0.388
14.4	0.816	13.9	0.732	13.7	0.569	13.3	0.375
14.5	0.801	14	0.719	13.9	0.554	13.4	0.362
14.6	0.787	14.2	0.706	14	0.541	13.5	0.349
14.7	0.774	14.3	0.693	14.1	0.528	13.6	0.337
14.8	0.761	14.4	0.681	14.2	0.516	13.7	0.324
14.9	0.748	14.5	0.669	14.3	0.504	13.8	0.311
15	0.736	14.6	0.658	14.4	0.494	13.9	0.297
15.1	0.724	14.7	0.647	14.5	0.484	14	0.284
15.3	0.713	14.8	0.637	14.6	0.474	14.1	0.27
15.4	0.703	14.9	0.627	14.7	0.465	14.2	0.256
15.5	0.694	15	0.617	14.8	0.457	14.3	0.243
15.6	0.685	15.2	0.608	14.9	0.449	14.5	0.23
15.7	0.677	15.3	0.599	15	0.442	14.6	0.217
15.9	0.669	15.4	0.591	15.1	0.435	14.7	0.204
16	0.663	15.5	0.583	15.3	0.429	14.8	0.193
16.1	0.656	15.6	0.575	15.4	0.423	14.9	0.182
16.2	0.651	15.7	0.567	15.5	0.417	15	0.171
16.3	0.646	15.9	0.56	15.6	0.411	15.1	0.161
16.5	0.641	16	0.553	15.7	0.406	15.2	0.152
16.6	0.637	16.1	0.546	15.8	0.4	15.3	0.143
16.7	0.634	16.2	0.539	16	0.395	15.5	0.134
16.9	0.631	16.3	0.532	16.1	0.389	15.6	0.125
17	0.628	16.5	0.526	16.2	0.384	15.7	0.115
17.1	0.625	16.6	0.519	16.3	0.379	15.8	0.106
17.2	0.623	16.7	0.513	16.4	0.374	15.9	0.0974
17.4	0.621	16.8	0.506	16.6	0.369	16	0.0886
17.5	0.619	17	0.5	16.7	0.363	16.2	0.0801
17.6	0.618	17.1	0.494	16.8	0.358	16.3	0.072
17.8	0.616	17.2	0.488	16.9	0.353	16.4	0.0644
17.9	0.614	17.4	0.482	17.1	0.348	16.5	0.0572
18	0.613	17.5	0.475	17.2	0.343	16.7	0.0504
18.2	0.611	17.6	0.469	17.3	0.339	16.8	0.0438
18.3	0.609	17.8	0.464	17.5	0.334	16.9	0.0373
18.5	0.608	17.9	0.458	17.6	0.329	17	0.0306
18.6	0.606	18	0.452	17.7	0.325	17.2	0.0236
18.7	0.604	18.2	0.447	17.9	0.32	17.3	0.0159
18.9	0.602	18.3	0.441	18	0.316	17.4	0.0076
19	0.6	18.5	0.436	18.1	0.312	17.6	-0.00144
19.2	0.598	18.6	0.431	18.3	0.308	17.7	-0.011
19.3	0.596	18.7	0.426	18.4	0.304	17.8	-0.0209
19.5	0.594	18.9	0.421	18.5	0.3	18	-0.0308
19.6	0.591	19	0.416	18.7	0.296	18.1	-0.0406
19.8	0.589	19.2	0.411	18.8	0.293	18.2	-0.0498
19.9	0.586	19.3	0.407	19	0.289	18.4	-0.0585
20.1	0.584	19.5	0.402	19.1	0.286	18.5	-0.0664
20.2	0.581	19.6	0.398	19.2	0.283	18.6	-0.0733
20.4	0.578	19.8	0.394	19.4	0.279	18.8	-0.0792
20.5	0.575	19.9	0.39	19.5	0.276	18.9	-0.084
20.7	0.572	20.1	0.387	19.7	0.273	19.1	-0.0878
20.9	0.569	20.2	0.383	19.8	0.269	19.2	-0.0904
21	0.566	20.4	0.38	20	0.265	19.3	-0.0919
21.2	0.563	20.5	0.377	20.1	0.262	19.5	-0.0921
21.3	0.559	20.7	0.374	20.3	0.258	19.6	-0.091
21.5	0.556	20.8	0.371	20.4	0.254	19.8	-0.0883
21.7	0.552	21	0.369	20.6	0.25	19.9	-0.0839
21.8	0.549	21.2	0.366	20.7	0.246	20.1	-0.0775
22	0.545	21.3	0.364	20.9	0.242	20.2	-0.0689
22.2	0.541	21.5	0.361	21	0.237	20.4	-0.058
22.3	0.537	21.6	0.359	21.2	0.233	20.5	-0.0449
22.5	0.533	21.8	0.357	21.4	0.229	20.7	-0.0297
22.7	0.528	22	0.355	21.5	0.225	20.8	-0.0124
22.8	0.524	22.1	0.352	21.7	0.221	21	0.00652
23	0.52	22.3	0.35	21.8	0.217	21.2	0.0269
23.2	0.515	22.5	0.348	22	0.213	21.3	0.0486
23.4	0.511	22.6	0.346	22.2	0.209	21.5	0.0711
23.5	0.506	22.8	0.344	22.3	0.205	21.6	0.0942
23.7	0.502	23	0.342	22.5	0.202	21.8	0.118
23.9	0.497	23.2	0.34	22.7	0.198	22	0.141
24.1	0.493	23.3	0.338	22.8	0.195	22.1	0.164
24.3	0.488	23.5	0.336	23	0.192	22.3	0.187
24.5	0.483	23.7	0.333	23.2	0.188	22.5	0.21
24.6	0.479	23.9	0.331	23.4	0.185	22.6	0.231
24.8	0.474	24.1	0.329	23.5	0.183	22.8	0.252
25	0.47	24.2	0.326	23.7	0.18	23	0.272
25.2	0.465	24.4	0.324	23.9	0.177	23.1	0.291
25.4	0.461	24.6	0.322	24.1	0.175	23.3	0.308
25.6	0.456	24.8	0.319	24.2	0.172	23.5	0.323
25.8	0.452	25	0.317	24.4	0.169	23.7	0.337
26	0.448	25.2	0.314	24.6	0.166	23.8	0.348
26.2	0.443	25.4	0.311	24.8	0.163	24	0.358
26.4	0.439	25.6	0.309	25	0.16	24.2	0.365
26.6	0.435	25.8	0.306	25.2	0.157	24.4	0.371
26.8	0.431	26	0.303	25.4	0.153	24.6	0.375
27	0.427	26.1	0.301	25.5	0.149	24.8	0.377
27.2	0.423	26.3	0.298	25.7	0.146	24.9	0.378
27.4	0.419	26.5	0.295	25.9	0.142	25.1	0.378
27.6	0.415	26.8	0.293	26.1	0.137	25.3	0.377
27.8	0.411	27	0.29	26.3	0.133	25.5	0.375
28.1	0.407	27.2	0.287	26.5	0.129	25.7	0.373
28.3	0.403	27.4	0.284	26.7	0.125	25.9	0.37
28.5	0.399	27.6	0.281	26.9	0.122	26.1	0.367
28.7	0.395	27.8	0.278	27.1	0.118	26.3	0.363
28.9	0.391	28	0.275	27.3	0.115	26.5	0.36
29.1	0.387	28.2	0.272	27.5	0.111	26.7	0.356
29.4	0.383	28.4	0.269	27.7	0.108	26.9	0.353
29.6	0.378	28.6	0.265	27.9	0.106	27.1	0.35
29.8	0.374	28.9	0.262	28.1	0.103	27.3	0.348
30	0.37	29.1	0.258	28.4	0.102	27.5	0.345
30.3	0.365	29.3	0.255	28.6	0.1	27.7	0.344
30.5	0.361	29.5	0.252	28.8	0.0987	27.9	0.343
30.7	0.356	29.7	0.248	29	0.0979	28.1	0.344
31	0.351	30	0.245	29.2	0.0973	28.3	0.344
31.2	0.347	30.2	0.241	29.4	0.0971	28.5	0.346
31.4	0.342	30.4	0.238	29.7	0.0971	28.7	0.348
31.7	0.337	30.7	0.234	29.9	0.0973	29	0.35
31.9	0.332	30.9	0.231	30.1	0.0975	29.2	0.352
32.2	0.327	31.1	0.228	30.3	0.0978	29.4	0.355
32.4	0.322	31.4	0.225	30.5	0.098	29.6	0.357
32.7	0.317	31.6	0.222	30.8	0.098	29.8	0.359
32.9	0.312	31.8	0.22	31	0.0977	30.1	0.361
33.2	0.307	32.1	0.217	31.2	0.0971	30.3	0.363
33.4	0.302	32.3	0.215	31.5	0.0962	30.5	0.364
33.7	0.297	32.6	0.213	31.7	0.0948	30.7	0.364
33.9	0.292	32.8	0.211	31.9	0.0929	31	0.364
34.2	0.287	33.1	0.21	32.2	0.0907	31.2	0.363
34.4	0.282	33.3	0.208	32.4	0.088	31.4	0.362
34.7	0.277	33.6	0.207	32.7	0.0849	31.7	0.36
35	0.273	33.8	0.206	32.9	0.0815	31.9	0.357
35.2	0.268	34.1	0.205	33.2	0.0778	32.2	0.354
35.5	0.263	34.4	0.204	33.4	0.0738	32.4	0.35
35.8	0.258	34.6	0.204	33.7	0.0696	32.6	0.345
36.1	0.253	34.9	0.203	33.9	0.0653	32.9	0.339
36.3	0.249	35.1	0.202	34.2	0.0609	33.1	0.333
36.6	0.244	35.4	0.202	34.4	0.0565	33.4	0.327
36.9	0.239	35.7	0.201	34.7	0.0522	33.6	0.32
37.2	0.235	35.9	0.201	34.9	0.0481	33.9	0.313
37.5	0.23	36.2	0.2	35.2	0.0442	34.1	0.306
37.7	0.226	36.5	0.199	35.5	0.0406	34.4	0.299
38	0.222	36.8	0.198	35.7	0.0374	34.7	0.292
38.3	0.217	37.1	0.197	36	0.0347	34.9	0.286
38.6	0.213	37.3	0.196	36.3	0.0325	35.2	0.28
38.9	0.209	37.6	0.195	36.5	0.0309	35.4	0.275
39.2	0.205	37.9	0.194	36.8	0.0299	35.7	0.27
39.5	0.201	38.2	0.192	37.1	0.0294	36	0.266
39.8	0.197	38.5	0.191	37.4	0.0294	36.2	0.263
40.1	0.193	38.8	0.189	37.6	0.03	36.5	0.262
40.4	0.19	39.1	0.188	37.9	0.031	36.8	0.261
40.7	0.186	39.4	0.186	38.2	0.0323	37.1	0.261
41	0.183	39.7	0.184	38.5	0.0339	37.3	0.262
41.3	0.179	40	0.182	38.8	0.0357	37.6	0.263
41.7	0.176	40.3	0.18	39.1	0.0375	37.9	0.266
42	0.173	40.6	0.178	39.4	0.0393	38.2	0.27
42.3	0.17	40.9	0.177	39.7	0.0411	38.5	0.274
42.6	0.167	41.2	0.175	40	0.0427	38.8	0.279
42.9	0.164	41.5	0.173	40.3	0.044	39.1	0.285
43.3	0.161	41.8	0.171	40.6	0.0452	39.4	0.291
43.6	0.158	42.2	0.169	40.9	0.046	39.6	0.297
43.9	0.156	42.5	0.167	41.2	0.0464	39.9	0.303
44.3	0.153	42.8	0.165	41.5	0.0466	40.2	0.309
44.6	0.151	43.1	0.163	41.8	0.0463	40.5	0.315
45	0.148	43.4	0.162	42.1	0.0457	40.9	0.321
45.3	0.146	43.8	0.16	42.4	0.0448	41.2	0.325
45.6	0.144	44.1	0.158	42.7	0.0435	41.5	0.329
46	0.142	44.4	0.156	43.1	0.0419	41.8	0.332
46.3	0.14	44.8	0.154	43.4	0.04	42.1	0.334
46.7	0.138	45.1	0.152	43.7	0.0379	42.4	0.335
47	0.136	45.5	0.15	44	0.0356	42.7	0.335
47.4	0.135	45.8	0.148	44.4	0.0332	43	0.333
47.8	0.133	46.2	0.146	44.7	0.0308	43.4	0.33
48.1	0.131	46.5	0.143	45	0.0285	43.7	0.325
48.5	0.13	46.9	0.141	45.4	0.0264	44	0.32
48.9	0.128	47.2	0.138	45.7	0.0244	44.4	0.313
49.2	0.126	47.6	0.136	46.1	0.0228	44.7	0.305
49.6	0.125	47.9	0.133	46.4	0.0215	45	0.296
50	0.123	48.3	0.13	46.7	0.0205	45.4	0.285
50.4	0.122	48.7	0.127	47.1	0.02	45.7	0.274
50.8	0.12	49	0.124	47.4	0.0198	46	0.263
51.2	0.119	49.4	0.121	47.8	0.02	46.4	0.25
51.5	0.118	49.8	0.117	48.2	0.0206	46.7	0.237
51.9	0.116	50.2	0.114	48.5	0.0216	47.1	0.224
52.3	0.115	50.6	0.111	48.9	0.0229	47.4	0.211
52.7	0.113	50.9	0.107	49.2	0.0244	47.8	0.198
53.1	0.112	51.3	0.104	49.6	0.0262	48.2	0.186
53.5	0.111	51.7	0.1	50	0.0282	48.5	0.173
54	0.109	52.1	0.0966	50.4	0.0303	48.9	0.162
54.4	0.108	52.5	0.0931	50.7	0.0325	49.2	0.151
54.8	0.107	52.9	0.0896	51.1	0.0348	49.6	0.141
55.2	0.105	53.3	0.0862	51.5	0.0371	50	0.132
55.6	0.104	53.7	0.0828	51.9	0.0393	50.4	0.124
56	0.103	54.1	0.0795	52.3	0.0414	50.7	0.117
56.5	0.101	54.5	0.0762	52.7	0.0433	51.1	0.111
56.9	0.0998	55	0.0731	53.1	0.0451	51.5	0.107
57.3	0.0985	55.4	0.0701	53.5	0.0466	51.9	0.103
57.8	0.0971	55.8	0.0673	53.9	0.0479	52.3	0.1
58.2	0.0957	56.2	0.0646	54.3	0.0489	52.7	0.0982
58.7	0.0944	56.6	0.062	54.7	0.0497	53.1	0.0971
59.1	0.093	57.1	0.0596	55.1	0.0501	53.5	0.0966
59.6	0.0916	57.5	0.0574	55.5	0.0504	53.9	0.0967
60	0.0903	57.9	0.0554	55.9	0.0503	54.3	0.0972
60.5	0.0889	58.4	0.0536	56.3	0.0501	54.7	0.098
60.9	0.0876	58.8	0.052	56.8	0.0497	55.1	0.099
61.4	0.0863	59.3	0.0506	57.2	0.0491	55.5	0.1
61.9	0.085	59.7	0.0495	57.6	0.0484	55.9	0.101
62.3	0.0837	60.2	0.0485	58	0.0475	56.3	0.102
62.8	0.0824	60.6	0.0478	58.5	0.0466	56.8	0.102
63.3	0.0812	61.1	0.0472	58.9	0.0457	57.2	0.102
63.8	0.08	61.6	0.0469	59.3	0.0447	57.6	0.102
64.3	0.0789	62	0.0468	59.8	0.0437	58	0.101
64.8	0.0778	62.5	0.047	60.2	0.0428	58.5	0.0995
65.3	0.0768	63	0.0473	60.7	0.0419	58.9	0.0973
65.7	0.0758	63.5	0.0479	61.1	0.0411	59.4	0.0943
66.3	0.0748	63.9	0.0487	61.6	0.0404	59.8	0.0907
66.8	0.074	64.4	0.0496	62.1	0.0397	60.3	0.0864
67.3	0.0731	64.9	0.0508	62.5	0.0391	60.7	0.0816
67.8	0.0724	65.4	0.0521	63	0.0385	61.2	0.0762
68.3	0.0717	65.9	0.0536	63.5	0.038	61.6	0.0703
68.8	0.0711	66.4	0.0552	63.9	0.0375	62.1	0.0642
69.3	0.0706	66.9	0.0569	64.4	0.0371	62.6	0.0577
69.9	0.0701	67.4	0.0588	64.9	0.0366	63	0.0512
70.4	0.0697	67.9	0.0608	65.4	0.0361	63.5	0.0446
70.9	0.0693	68.5	0.0628	65.9	0.0355	64	0.038
71.5	0.0691	69	0.0649	66.4	0.0348	64.5	0.0315
72	0.0688	69.5	0.0671	66.9	0.0341	64.9	0.0253
72.6	0.0687	70	0.0693	67.4	0.0332	65.4	0.0193
73.1	0.0685	70.6	0.0715	67.9	0.0322	65.9	0.0137
73.7	0.0684	71.1	0.0738	68.4	0.031	66.4	0.00856
74.3	0.0684	71.6	0.076	68.9	0.0296	66.9	0.00388
74.8	0.0684	72.2	0.0781	69.4	0.028	67.4	-0.000262
75.4	0.0683	72.7	0.0802	69.9	0.0263	67.9	-0.00381
76	0.0683	73.3	0.0823	70.5	0.0243	68.4	-0.00674
76.6	0.0683	73.8	0.0843	71	0.0221	68.9	-0.00901
77.1	0.0683	74.4	0.0861	71.5	0.0198	69.5	-0.0106
77.7	0.0683	75	0.0879	72.1	0.0172	70	-0.0116
78.3	0.0683	75.5	0.0895	72.6	0.0145	70.5	-0.0119
78.9	0.0682	76.1	0.0911	73.1	0.0116	71	-0.0116
79.5	0.0681	76.7	0.0924	73.7	0.00864	71.6	-0.0107
80.1	0.068	77.3	0.0937	74.2	0.00555	72.1	-0.00937
80.7	0.0678	77.9	0.0947	74.8	0.00238	72.6	-0.00756
81.4	0.0676	78.5	0.0956	75.4	-0.000837	73.2	-0.00538
82	0.0673	79.1	0.0964	75.9	-0.00407	73.7	-0.00289
82.6	0.067	79.7	0.0969	76.5	-0.00728	74.3	-0.00017
83.2	0.0666	80.3	0.0973	77.1	-0.0104	74.8	0.0027
83.9	0.0661	80.9	0.0975	77.6	-0.0135	75.4	0.00565
84.5	0.0656	81.5	0.0975	78.2	-0.0165	76	0.0086
85.2	0.065	82.1	0.0974	78.8	-0.0194	76.5	0.0115
85.8	0.0643	82.7	0.097	79.4	-0.022	77.1	0.0142
86.5	0.0636	83.4	0.0965	80	-0.0245	77.7	0.0167
87.1	0.0628	84	0.0958	80.6	-0.0268	78.3	0.019
87.8	0.062	84.6	0.0949	81.2	-0.0289	78.9	0.0209
88.5	0.0611	85.3	0.0938	81.8	-0.0307	79.5	0.0224
89.1	0.0601	85.9	0.0926	82.4	-0.0322	80.1	0.0235
89.8	0.0591	86.6	0.0912	83	-0.0335	80.7	0.0241
90.5	0.058	87.2	0.0896	83.7	-0.0344	81.3	0.0241
91.2	0.0569	87.9	0.0879	84.3	-0.0351	81.9	0.0237
91.9	0.0557	88.6	0.086	84.9	-0.0355	82.5	0.0226
92.6	0.0545	89.3	0.0841	85.5	-0.0355	83.1	0.021
93.3	0.0533	89.9	0.082	86.2	-0.0353	83.7	0.0188
94	0.0521	90.6	0.0798	86.8	-0.0347	84.4	0.0159
94.7	0.0508	91.3	0.0775	87.5	-0.0338	85	0.0126
95.4	0.0495	92	0.0751	88.1	-0.0327	85.6	0.00865
96.2	0.0483	92.7	0.0726	88.8	-0.0313	86.3	0.00422
96.9	0.047	93.4	0.0701	89.5	-0.0296	86.9	-0.000695
97.6	0.0457	94.1	0.0676	90.1	-0.0276	87.6	-0.00604
98.4	0.0445	94.8	0.0651	90.8	-0.0255	88.2	-0.0118
99.1	0.0433	95.6	0.0625	91.5	-0.0231	88.9	-0.0179
99.9	0.0421	96.3	0.06	92.2	-0.0205	89.6	-0.0242
101	0.0409	97	0.0575	92.9	-0.0177	90.2	-0.0308
101	0.0398	97.7	0.0551	93.6	-0.0148	90.9	-0.0376
102	0.0388	98.5	0.0527	94.3	-0.0118	91.6	-0.0445
103	0.0377	99.2	0.0503	95	-0.00862	92.3	-0.0514
104	0.0368	100	0.0481	95.7	-0.00537	93	-0.0584
105	0.0359	101	0.046	96.4	-0.00206	93.7	-0.0653
105	0.035	102	0.0439	97.1	0.0013	94.4	-0.0722
106	0.0343	102	0.042	97.8	0.00468	95.1	-0.0789
107	0.0335	103	0.0402	98.6	0.00805	95.8	-0.0854
108	0.0329	104	0.0386	99.3	0.0114	96.5	-0.0917
109	0.0323	105	0.0371	100	0.0147	97.2	-0.0978
109	0.0318	105	0.0357	101	0.0179	98	-0.104
110	0.0313	106	0.0344	102	0.021	98.7	-0.109
111	0.0309	107	0.0333	102	0.024	99.4	-0.114
112	0.0306	108	0.0323	103	0.0269	100	-0.119
113	0.0303	109	0.0315	104	0.0297	101	-0.123
114	0.03	110	0.0308	105	0.0323	102	-0.127
115	0.0298	110	0.0302	105	0.0347	102	-0.131
115	0.0297	111	0.0297	106	0.037	103	-0.134
116	0.0296	112	0.0294	107	0.0391	104	-0.137
117	0.0295	113	0.0291	108	0.041	105	-0.14
118	0.0295	114	0.029	109	0.0427	106	-0.142
119	0.0295	115	0.0289	109	0.0443	106	-0.144
120	0.0295	115	0.0289	110	0.0456	107	-0.146
121	0.0295	116	0.029	111	0.0468	108	-0.147
122	0.0296	117	0.0292	112	0.0478	109	-0.148
123	0.0296	118	0.0294	113	0.0486	110	-0.149
124	0.0297	119	0.0296	114	0.0493	110	-0.15
125	0.0298	120	0.03	114	0.0497	111	-0.15
126	0.0299	121	0.0303	115	0.0501	112	-0.15
126	0.0299	122	0.0307	116	0.0503	113	-0.15
127	0.03	123	0.0312	117	0.0503	114	-0.15
128	0.0301	124	0.0316	118	0.0503	115	-0.15
129	0.0302	125	0.0321	119	0.0501	115	-0.15
130	0.0302	126	0.0326	120	0.0498	116	-0.149
131	0.0303	126	0.0331	121	0.0495	117	-0.149
132	0.0303	127	0.0336	121	0.049	118	-0.148
133	0.0303	128	0.0342	122	0.0485	119	-0.147
134	0.0303	129	0.0347	123	0.0479	120	-0.146
135	0.0303	130	0.0352	124	0.0472	121	-0.146
136	0.0303	131	0.0357	125	0.0465	122	-0.145
137	0.0302	132	0.0362	126	0.0457	123	-0.144
139	0.0301	133	0.0367	127	0.0449	123	-0.142
140	0.03	134	0.0372	128	0.0441	124	-0.141
141	0.0299	135	0.0376	129	0.0433	125	-0.14
142	0.0297	136	0.038	130	0.0424	126	-0.138
143	0.0295	137	0.0383	131	0.0416	127	-0.137
144	0.0292	139	0.0386	132	0.0407	128	-0.135
145	0.029	140	0.0389	133	0.0399	129	-0.133
146	0.0287	141	0.0391	134	0.0391	130	-0.131
147	0.0283	142	0.0392	135	0.0383	131	-0.128
148	0.0279	143	0.0393	136	0.0375	132	-0.126
149	0.0275	144	0.0393	137	0.0368	133	-0.123
151	0.0271	145	0.0392	138	0.0361	134	-0.12
152	0.0266	146	0.039	139	0.0355	135	-0.117
153	0.0261	147	0.0388	140	0.0349	136	-0.114
154	0.0255	148	0.0384	141	0.0344	137	-0.11
155	0.0249	149	0.038	142	0.0339	138	-0.107
156	0.0243	151	0.0375	143	0.0334	139	-0.103
158	0.0237	152	0.0369	144	0.0331	140	-0.099
159	0.023	153	0.0362	145	0.0327	141	-0.0951
160	0.0223	154	0.0355	146	0.0325	142	-0.0911
161	0.0216	155	0.0346	147	0.0323	143	-0.0872
163	0.0209	156	0.0337	149	0.0321	144	-0.0832
164	0.0202	158	0.0327	150	0.032	146	-0.0794
165	0.0194	159	0.0317	151	0.032	147	-0.0757
166	0.0187	160	0.0305	152	0.0319	148	-0.0721
168	0.018	161	0.0294	153	0.0319	149	-0.0687
169	0.0173	162	0.0282	154	0.032	150	-0.0655
170	0.0165	164	0.0269	155	0.032	151	-0.0626
171	0.0158	165	0.0256	157	0.0321	152	-0.0601
173	0.0152	166	0.0244	158	0.0321	153	-0.0578
174	0.0145	167	0.0231	159	0.0321	155	-0.0559
175	0.0139	169	0.0218	160	0.0321	156	-0.0544
177	0.0133	170	0.0205	161	0.0321	157	-0.0533
178	0.0127	171	0.0192	163	0.0321	158	-0.0526
179	0.0121	173	0.018	164	0.032	159	-0.0523
181	0.0116	174	0.0168	165	0.0318	160	-0.0524
182	0.0112	175	0.0156	166	0.0316	162	-0.053
184	0.0107	177	0.0145	167	0.0313	163	-0.0539
185	0.0103	178	0.0134	169	0.031	164	-0.0552
186	0.00998	179	0.0124	170	0.0306	165	-0.0569
188	0.00966	181	0.0115	171	0.0301	167	-0.059
189	0.00938	182	0.0106	173	0.0296	168	-0.0613
191	0.00914	183	0.00979	174	0.0289	169	-0.0639
192	0.00893	185	0.00907	175	0.0283	170	-0.0668
194	0.00876	186	0.00842	176	0.0275	172	-0.0699
195	0.00862	188	0.00786	178	0.0267	173	-0.0732
197	0.00851	189	0.00737	179	0.0258	174	-0.0766
198	0.00843	190	0.00695	180	0.0249	175	-0.0801
200	0.00838	192	0.00661	182	0.0239	177	-0.0836
201	0.00835	193	0.00634	183	0.0229	178	-0.0872
203	0.00834	195	0.00614	184	0.0219	179	-0.0907
204	0.00835	196	0.006	186	0.0208	181	-0.0941
206	0.00838	198	0.00593	187	0.0197	182	-0.0975
207	0.00842	199	0.00591	189	0.0186	184	-0.101
209	0.00847	201	0.00595	190	0.0175	185	-0.104
211	0.00853	202	0.00603	191	0.0165	186	-0.107
212	0.0086	204	0.00616	193	0.0154	188	-0.109
214	0.00867	205	0.00633	194	0.0144	189	-0.112
215	0.00874	207	0.00653	196	0.0134	191	-0.114
217	0.00882	209	0.00677	197	0.0124	192	-0.116
219	0.00889	210	0.00702	199	0.0115	193	-0.117
220	0.00896	212	0.00731	200	0.0106	195	-0.119
222	0.00903	213	0.00761	202	0.00975	196	-0.12
224	0.00909	215	0.00792	203	0.00896	198	-0.12
225	0.00914	217	0.00824	205	0.00823	199	-0.121
227	0.00919	218	0.00857	206	0.00756	201	-0.121
229	0.00924	220	0.00891	208	0.00693	202	-0.121
231	0.00927	222	0.00925	209	0.00636	204	-0.121
232	0.0093	223	0.00959	211	0.00584	205	-0.12
234	0.00931	225	0.00993	213	0.00537	207	-0.12
236	0.00932	227	0.0103	214	0.00495	208	-0.119
238	0.00933	228	0.0106	216	0.00458	210	-0.118
240	0.00932	230	0.0109	217	0.00425	212	-0.117
241	0.0093	232	0.0112	219	0.00395	213	-0.115
243	0.00928	234	0.0115	221	0.0037	215	-0.114
245	0.00925	235	0.0118	222	0.00347	216	-0.112
247	0.00921	237	0.0121	224	0.00326	218	-0.111
249	0.00917	239	0.0124	226	0.00309	220	-0.109
251	0.00911	241	0.0126	227	0.00293	221	-0.108
253	0.00906	243	0.0129	229	0.00278	223	-0.106
255	0.00899	245	0.0131	231	0.00265	225	-0.104
257	0.00892	246	0.0134	232	0.00252	226	-0.103
258	0.00885	248	0.0136	234	0.0024	228	-0.101
260	0.00876	250	0.0138	236	0.00228	230	-0.0997
262	0.00868	252	0.014	238	0.00216	231	-0.0982
264	0.00859	254	0.0142	240	0.00204	233	-0.0968
266	0.00849	256	0.0143	241	0.00192	235	-0.0954
269	0.0084	258	0.0145	243	0.00179	237	-0.0941
271	0.00829	260	0.0146	245	0.00166	238	-0.0929
273	0.00819	262	0.0148	247	0.00152	240	-0.0917
275	0.00808	264	0.0149	249	0.00138	242	-0.0906
277	0.00797	266	0.015	251	0.00123	244	-0.0895
279	0.00786	268	0.0151	252	0.00107	246	-0.0885
281	0.00775	270	0.0152	254	0.0009	248	-0.0876
283	0.00764	272	0.0153	256	0.000728	249	-0.0867
285	0.00752	274	0.0154	258	0.000549	251	-0.0858
288	0.0074	276	0.0154	260	0.000366	253	-0.085
290	0.00729	278	0.0155	262	0.000178	255	-0.0842
292	0.00717	280	0.0155	264	-1.41e-05	257	-0.0834
294	0.00706	282	0.0156	266	-0.000209	259	-0.0826
296	0.00694	285	0.0156	268	-0.000407	261	-0.0819
299	0.00683	287	0.0156	270	-0.000605	263	-0.0811
301	0.00671	289	0.0156	272	-0.000805	265	-0.0803
303	0.0066	291	0.0156	274	-0.001	267	-0.0795
306	0.00649	293	0.0156	276	-0.0012	269	-0.0787
308	0.00638	296	0.0156	278	-0.0014	271	-0.0778
310	0.00627	298	0.0156	280	-0.0016	273	-0.077
313	0.00616	300	0.0156	282	-0.00179	275	-0.076
315	0.00606	302	0.0156	284	-0.00198	277	-0.0751
317	0.00596	305	0.0155	287	-0.00216	279	-0.074
320	0.00586	307	0.0155	289	-0.00235	281	-0.073
322	0.00576	309	0.0155	291	-0.00252	283	-0.0718
325	0.00567	312	0.0154	293	-0.00269	285	-0.0707
327	0.00558	314	0.0154	295	-0.00286	287	-0.0694
330	0.00549	316	0.0153	297	-0.00302	290	-0.0681
332	0.0054	319	0.0153	300	-0.00318	292	-0.0668
335	0.00532	321	0.0152	302	-0.00333	294	-0.0654
337	0.00524	324	0.0151	304	-0.00347	296	-0.0639
340	0.00516	326	0.0151	306	-0.00361	298	-0.0624
342	0.00509	329	0.015	309	-0.00374	301	-0.0609
345	0.00501	331	0.015	311	-0.00387	303	-0.0592
348	0.00495	334	0.0149	313	-0.00398	305	-0.0576
350	0.00488	336	0.0148	316	-0.0041	307	-0.0559
353	0.00482	339	0.0148	318	-0.0042	310	-0.0541
356	0.00476	341	0.0147	320	-0.0043	312	-0.0523
358	0.0047	344	0.0146	323	-0.0044	314	-0.0505
361	0.00465	347	0.0146	325	-0.00449	317	-0.0487
364	0.0046	349	0.0145	328	-0.00457	319	-0.0468
367	0.00455	352	0.0144	330	-0.00465	322	-0.0449
370	0.00451	354	0.0144	333	-0.00472	324	-0.0429
372	0.00447	357	0.0143	335	-0.00478	326	-0.041
375	0.00443	360	0.0143	338	-0.00484	329	-0.039
378	0.0044	363	0.0142	340	-0.0049	331	-0.037
381	0.00437	365	0.0142	343	-0.00495	334	-0.035
384	0.00435	368	0.0141	345	-0.005	336	-0.0331
387	0.00432	371	0.0141	348	-0.00504	339	-0.0311
390	0.00431	374	0.0141	350	-0.00508	341	-0.0291
393	0.00429	377	0.014	353	-0.00511	344	-0.0271
396	0.00428	379	0.014	356	-0.00514	346	-0.0251
399	0.00427	382	0.014	358	-0.00517	349	-0.0231
402	0.00427	385	0.014	361	-0.00519	352	-0.0212
405	0.00427	388	0.0139	364	-0.00521	354	-0.0192
408	0.00428	391	0.0139	367	-0.00522	357	-0.0173
411	0.00428	394	0.0139	369	-0.00524	360	-0.0154
414	0.0043	397	0.0139	372	-0.00524	362	-0.0135
417	0.00431	400	0.014	375	-0.00525	365	-0.0117
421	0.00433	403	0.014	378	-0.00525	368	-0.00982
424	0.00436	406	0.014	380	-0.00525	371	-0.00801
427	0.00439	409	0.014	383	-0.00524	373	-0.00622
430	0.00442	412	0.014	386	-0.00524	376	-0.00446
434	0.00446	416	0.0141	389	-0.00523	379	-0.00273
437	0.0045	419	0.0141	392	-0.00521	382	-0.00103
440	0.00455	422	0.0142	395	-0.0052	385	0.000648
444	0.0046	425	0.0142	398	-0.00518	388	0.00229
447	0.00465	428	0.0143	401	-0.00516	390	0.00391
450	0.00471	432	0.0144	404	-0.00513	393	0.0055
454	0.00477	435	0.0144	407	-0.0051	396	0.00706
457	0.00484	438	0.0145	410	-0.00507	399	0.00859
461	0.00492	442	0.0146	413	-0.00504	402	0.0101
464	0.00499	445	0.0147	416	-0.005	405	0.0116
468	0.00507	448	0.0148	419	-0.00496	408	0.013
471	0.00516	452	0.0149	422	-0.00492	411	0.0144
475	0.00525	455	0.015	425	-0.00488	415	0.0158
479	0.00535	459	0.0151	429	-0.00483	418	0.0172
482	0.00544	462	0.0152	432	-0.00478	421	0.0186
486	0.00555	466	0.0154	435	-0.00473	424	0.0199
490	0.00565	469	0.0155	438	-0.00467	427	0.0212
493	0.00576	473	0.0156	442	-0.00462	430	0.0225
497	0.00588	476	0.0158	445	-0.00456	434	0.0237
501	0.006	480	0.0159	448	-0.00449	437	0.025
505	0.00612	484	0.016	452	-0.00443	440	0.0262
509	0.00624	487	0.0162	455	-0.00436	443	0.0275
513	0.00637	491	0.0163	458	-0.00429	447	0.0287
516	0.0065	495	0.0165	462	-0.00422	450	0.0299
520	0.00664	499	0.0166	465	-0.00415	453	0.0311
524	0.00677	502	0.0168	469	-0.00408	457	0.0322
528	0.00691	506	0.017	472	-0.004	460	0.0334
532	0.00705	510	0.0171	476	-0.00393	464	0.0346
536	0.0072	514	0.0173	479	-0.00385	467	0.0357
541	0.00734	518	0.0175	483	-0.00377	471	0.0369
545	0.00749	522	0.0176	487	-0.00369	474	0.038
549	0.00764	526	0.0178	490	-0.00361	478	0.0392
553	0.00779	530	0.0179	494	-0.00353	481	0.0403
557	0.00794	534	0.0181	498	-0.00344	485	0.0415
562	0.00809	538	0.0183	501	-0.00336	489	0.0426
566	0.00825	542	0.0184	505	-0.00328	492	0.0437
570	0.0084	546	0.0186	509	-0.00319	496	0.0448
574	0.00856	550	0.0188	513	-0.00311	500	0.046
579	0.00871	554	0.0189	517	-0.00302	503	0.0472
583	0.00887	559	0.0191	520	-0.00293	507	0.0483
588	0.00902	563	0.0193	524	-0.00285	511	0.048
592	0.00918	567	0.0194	528	-0.00276	515	0.0491
597	0.00933	571	0.0196	532	-0.00268	519	0.0491
601	0.00949	576	0.0198	536	-0.00259	523	0.0503
606	0.00965	580	0.0199	540	-0.0025	527	0.0514
611	0.0098	585	0.0201	544	-0.00241	531	0.0542
615	0.00996	589	0.0198	548	-0.00233	535	0.0554
620	0.0101	593	0.0199	552	-0.00216	539	0.0566
625	0.0103	598	0.0201	557	-0.00207	543	0.0583
629	0.0104	603	0.0198	561	-0.00198	547	0.0595
634	0.0106	607	0.02	565	-0.002	551	0.061
639	0.0107	612	0.02	569	-0.00192	555	0.0623
644	0.0109	616	0.0201	573	-0.00183	559	0.0635
649	0.0111	621	0.0203	578	-0.00181	563	0.0662
654	0.011	626	0.0201	582	-0.00172	567	0.0675
659	0.0111	631	0.0202	586	-0.00153	572	0.069
664	0.0113	635	0.02	591	-0.00143	576	0.0703
669	0.0112	640	0.0202	595	-0.00134	580	0.0717
674	0.0113	645	0.0203	600	-0.00181	585	0.0743
679	0.0115	650	0.0201	604	-0.00172	589	0.0757
684	0.0114	655	0.0202	609	-0.00197	593	0.0785
690	0.0115	660	0.0201	613	-0.00188	598	0.08
695	0.0116	665	0.0203	618	-0.00179	602	0.0812
700	0.0117	670	0.0204	623	-0.00168	607	0.0827
705	0.0119	675	0.0201	627	-0.00159	611	0.0841
711	0.012	680	0.0203	632	-0.00167	616	0.0843
716	0.0121	685	0.0202	637	-0.00157	621	0.0858
722	0.0121	691	0.0203	641	-0.00154	625	0.0826
727	0.0123	696	0.02	646	-0.00144	630	0.084
733	0.0122	701	0.0201	651	-0.00135	635	0.0826
738	0.0123	706	0.0203	656	-0.00125	640	0.084
744	0.0125	712	0.0203	661	-0.00116	644	0.0839
750	0.0123	717	0.0204	666	-0.00122	649	0.0853
755	0.0124	723	0.0204	671	-0.00112	654	0.0847
761	0.0124	728	0.0205	676	-8.04e-05	659	0.0861
767	0.0126	734	0.0205	681	2.5e-05	664	0.0867
773	0.0126	739	0.0206	686	-0.000211	669	0.0881
779	0.0127	745	0.0207	691	-0.000108	674	0.0909
785	0.0126	751	0.0209	696	-4.58e-06	679	0.0924
791	0.0128	756	0.0214	701	0.000133	684	0.0938
797	0.0129	762	0.0215	707	0.000235	689	0.0977
803	0.0127	768	0.0216	712	-0.000197	694	0.0993
809	0.0129	774	0.0217	717	-9.81e-05	700	0.111
815	0.0126	780	0.0215	723	-0.000847
821	0.0127	786	0.0217	728	-0.000752
828	0.0127	791	0.0217	734	-0.00195
834	0.0128	798	0.0219	739	-0.00188
840	0.013	804	0.0217	745	-0.00172
847	0.0132	810	0.0219	750	-0.00164
853	0.0133	816	0.0237	756	-0.0049
860	0.0134	822	0.0239	761	-0.00484
866	0.0134			767	-0.00475
873	0.0135			773	-0.00467
880	0.0131
886	0.0133
893	0.0131
900	0.0133
907	0.0131
914	0.0132

## Sheet: pH6.5
pH6.5-1gpL		pH6.5-0.3gpL		pH6.5-0.1gpL		pH6.5-0.03gpL
s*	Norm <s* g(s*)>	s*	Norm <s* g(s*)>	s*	Norm <s* g(s*)>	s*	Norm <s* g(s*)>
2.07	0.238	2.03	1.36	1.99	-1.62	2.09	40.1*
2.09	-0.0264	2.05	0.878	2	1.92	2.1	18.1*
2.1	-0.0771	2.07	0.723	2.02	2.41	2.12	11.3*
2.12	0.121	2.08	0.97	2.04	-5.49	2.14	13.7*
2.14	0.191	2.1	0.579	2.05	-2.53	2.15	13.3*
2.16	0.0636	2.12	0.283	2.07	-1.67	2.17	12.1*
2.17	0.0352	2.13	0.191	2.08	-2.09	2.19	-3.46*
2.19	0.0276	2.15	0.172	2.1	-2.05	2.2	-0.353*
2.21	0.0384	2.17	0.674	2.12	-1.69	2.22	4.82*
2.23	0.0851	2.19	0.449	2.13	-0.701	2.24	3.25*
2.24	0.0479	2.2	0.272	2.15	-0.444	2.25	2.62*
2.26	0.037	2.22	0.23	2.17	-1.39	2.27	-4*
2.28	0.0371	2.24	0.215	2.19	-1.15	2.29	-2.12*
2.3	0.0548	2.26	0.325	2.2	-0.802	2.31	1.98*
2.32	0.0646	2.27	0.207	2.22	-0.28	2.33	1.75*
2.34	0.116	2.29	0.338	2.24	-0.164	2.34	7.57*
2.36	0.117	2.31	0.257	2.26	-0.672	2.36	3.89*
2.37	0.105	2.33	0.194	2.27	-0.578	2.38	2.76*
2.39	0.0847	2.35	0.177	2.29	-1.39	2.4	-2.18*
2.41	-0.00118	2.37	0.159	2.31	-0.813	2.42	0.297*
2.43	0.0131	2.39	0.236	2.33	-0.848	2.44	2.15*
2.45	0.0174	2.4	0.159	2.35	-0.497	2.46	2.1*
2.47	0.0538	2.42	0.376	2.37	-0.36	2.47	4.25*
2.49	0.0503	2.44	0.274	2.38	-0.603	2.49	2.67*
2.51	0.0722	2.46	0.282	2.4	-0.482	2.51	5.66*
2.53	0.0764	2.48	0.236	2.42	-0.866	2.53	3.35*
2.55	0.102	2.5	0.157	2.44	-0.64	2.55	2.28*
2.57	0.105	2.52	0.152	2.46	-0.681	2.57	-2.01
2.59	0.12	2.54	0.0973	2.48	-0.497	2.59	-0.663
2.61	0.126	2.56	0.102	2.5	-0.349	2.61	-1.82
2.64	0.123	2.58	0.0569	2.52	-0.276	2.63	-0.235
2.66	0.13	2.6	0.0584	2.54	-0.207	2.65	0.0585
2.68	0.128	2.63	0.0634	2.56	-0.156	2.67	0.984
2.7	0.13	2.65	0.0716	2.58	-0.0205	2.69	1.83
2.72	0.146	2.67	0.0559	2.6	-0.00959	2.72	2.15
2.74	0.147	2.69	0.0652	2.62	0.117	2.74	2.83
2.77	0.159	2.71	0.00986	2.64	0.0942	2.76	2.88
2.79	0.156	2.73	0.0211	2.66	0.0893	2.78	2.83
2.81	0.163	2.75	-0.014	2.69	0.083	2.8	3.14
2.83	0.126	2.78	0.00102	2.71	0.11	2.82	2.87
2.86	0.126	2.8	-0.0418	2.73	0.117	2.84	3.27
2.88	0.0902	2.82	-0.0291	2.75	0.165	2.87	2.25
2.9	0.0843	2.84	0.0298	2.77	0.15	2.89	2.98
2.92	0.0782	2.87	0.0174	2.79	0.0964	2.91	0.795
2.95	0.0712	2.89	0.0826	2.82	0.0969	2.93	3.48
2.97	0.0688	2.91	0.0675	2.84	0.157	2.96	2.72
3	0.0668	2.94	0.0601	2.86	0.107	2.98	2.41
3.02	0.065	2.96	0.0576	2.88	0.0896	3	2.19
3.04	0.0632	2.98	0.0561	2.91	0.0793	3.03	2.03
3.07	0.0613	3.01	0.0561	2.93	0.073	3.05	1.88
3.09	0.0603	3.03	0.0561	2.95	0.0661	3.07	1.76
3.12	0.0591	3.05	0.0569	2.98	0.0594	3.1	1.63
3.14	0.0585	3.08	0.0581	3	0.0531	3.12	1.58
3.17	0.0582	3.1	0.0577	3.03	0.0474	3.15	1.48
3.19	0.0583	3.13	0.0587	3.05	0.0437	3.17	1.47
3.22	0.0588	3.15	0.0575	3.07	0.04	3.19	1.34
3.25	0.0594	3.18	0.0571	3.1	0.0338	3.22	1.27
3.27	0.0601	3.2	0.0571	3.12	0.0312	3.24	1.23
3.3	0.0607	3.23	0.0573	3.15	0.0294	3.27	1.2
3.33	0.0614	3.26	0.0577	3.17	0.0285	3.29	1.19
3.35	0.062	3.28	0.0582	3.2	0.0277	3.32	1.19
3.38	0.0626	3.31	0.0588	3.22	0.0275	3.35	1.2
3.41	0.0633	3.34	0.0595	3.25	0.0278	3.37	1.21
3.43	0.0638	3.36	0.06	3.28	0.028	3.4	1.23
3.46	0.0642	3.39	0.0607	3.3	0.029	3.42	1.26
3.49	0.0645	3.42	0.0612	3.33	0.03	3.45	1.28
3.52	0.0647	3.44	0.0618	3.35	0.0314	3.48	1.31
3.55	0.0649	3.47	0.0626	3.38	0.033	3.51	1.33
3.57	0.0649	3.5	0.0632	3.41	0.0343	3.53	1.36
3.6	0.065	3.53	0.0639	3.43	0.0359	3.56	1.38
3.63	0.065	3.55	0.0644	3.46	0.0372	3.59	1.4
3.66	0.0648	3.58	0.0648	3.49	0.0386	3.62	1.41
3.69	0.0645	3.61	0.065	3.52	0.0401	3.64	1.41
3.72	0.064	3.64	0.0652	3.55	0.0414	3.67	1.41
3.75	0.0633	3.67	0.0653	3.57	0.0428	3.7	1.41
3.78	0.0625	3.7	0.0655	3.6	0.0442	3.73	1.4
3.81	0.0616	3.73	0.0656	3.63	0.0454	3.76	1.39
3.84	0.0606	3.76	0.0658	3.66	0.0465	3.79	1.37
3.87	0.0594	3.79	0.0661	3.69	0.0473	3.82	1.34
3.9	0.0583	3.82	0.0664	3.72	0.0481	3.85	1.31
3.94	0.0571	3.85	0.0667	3.75	0.0486	3.88	1.28
3.97	0.0559	3.88	0.0669	3.78	0.0491	3.91	1.24
4	0.0547	3.91	0.0671	3.81	0.0494	3.94	1.2
4.03	0.0535	3.94	0.0672	3.84	0.0496	3.97	1.15
4.06	0.0524	3.97	0.0673	3.87	0.0499	4	1.11
4.1	0.0512	4.01	0.0675	3.9	0.0499	4.03	1.06
4.13	0.0501	4.04	0.0676	3.93	0.0498	4.06	1.02
4.16	0.0489	4.07	0.0678	3.96	0.0496	4.09	0.976
4.2	0.0478	4.1	0.0678	3.99	0.0493	4.12	0.936
4.23	0.0466	4.14	0.068	4.03	0.0493	4.16	0.898
4.27	0.0454	4.17	0.0682	4.06	0.0491	4.19	0.863
4.3	0.0443	4.2	0.0685	4.09	0.0492	4.22	0.831
4.33	0.0432	4.24	0.0688	4.12	0.0495	4.25	0.803
4.37	0.0422	4.27	0.0692	4.16	0.0497	4.29	0.777
4.4	0.0413	4.3	0.0695	4.19	0.0504	4.32	0.755
4.44	0.0405	4.34	0.0698	4.22	0.0513	4.35	0.734
4.48	0.0399	4.37	0.07	4.26	0.0525	4.39	0.716
4.51	0.0393	4.41	0.0702	4.29	0.0541	4.42	0.702
4.55	0.0389	4.44	0.0703	4.32	0.056	4.46	0.689
4.58	0.0385	4.48	0.0704	4.36	0.0583	4.49	0.678
4.62	0.0383	4.52	0.0704	4.39	0.0606	4.53	0.668
4.66	0.0381	4.55	0.0704	4.43	0.0634	4.56	0.66
4.7	0.038	4.59	0.0703	4.46	0.0664	4.6	0.655
4.73	0.0379	4.62	0.0704	4.5	0.0698	4.63	0.651
4.77	0.0378	4.66	0.0704	4.53	0.0736	4.67	0.65
4.81	0.0379	4.7	0.0705	4.57	0.0777	4.7	0.649
4.85	0.0379	4.74	0.0705	4.61	0.0821	4.74	0.65
4.89	0.038	4.77	0.0707	4.64	0.087	4.78	0.651
4.93	0.0382	4.81	0.0708	4.68	0.0921	4.81	0.651
4.97	0.0384	4.85	0.071	4.72	0.0976	4.85	0.652
5.01	0.0387	4.89	0.0712	4.75	0.103	4.89	0.654
5.05	0.039	4.93	0.0715	4.79	0.109	4.93	0.655
5.09	0.0394	4.97	0.0718	4.83	0.115	4.97	0.657
5.13	0.0397	5.01	0.0723	4.87	0.121	5	0.659
5.17	0.0401	5.05	0.0728	4.91	0.127	5.04	0.663
5.21	0.0404	5.09	0.0735	4.95	0.133	5.08	0.666
5.25	0.0408	5.13	0.0744	4.99	0.139	5.12	0.672
5.3	0.0411	5.17	0.0753	5.03	0.145	5.16	0.678
5.34	0.0415	5.21	0.0764	5.07	0.15	5.2	0.684
5.38	0.0418	5.25	0.0775	5.11	0.155	5.24	0.692
5.43	0.0422	5.3	0.0788	5.15	0.161	5.28	0.7
5.47	0.0425	5.34	0.0802	5.19	0.166	5.32	0.71
5.51	0.0429	5.38	0.0816	5.23	0.171	5.37	0.721
5.56	0.0433	5.42	0.0832	5.27	0.176	5.41	0.732
5.6	0.0437	5.47	0.0848	5.31	0.181	5.45	0.743
5.65	0.0441	5.51	0.0866	5.36	0.185	5.49	0.754
5.69	0.0445	5.56	0.0884	5.4	0.189	5.53	0.766
5.74	0.045	5.6	0.0904	5.44	0.193	5.58	0.778
5.79	0.0454	5.64	0.0924	5.48	0.197	5.62	0.79
5.83	0.0458	5.69	0.0945	5.53	0.2	5.66	0.804
5.88	0.0462	5.74	0.0966	5.57	0.203	5.71	0.82
5.93	0.0466	5.78	0.0988	5.62	0.206	5.75	0.838
5.97	0.047	5.83	0.101	5.66	0.209	5.8	0.856
6.02	0.0474	5.87	0.103	5.71	0.212	5.84	0.875
6.07	0.0479	5.92	0.105	5.75	0.215	5.89	0.895
6.12	0.0485	5.97	0.107	5.8	0.218	5.93	0.913
6.17	0.049	6.02	0.11	5.84	0.222	5.98	0.931
6.22	0.0497	6.06	0.112	5.89	0.225	6.03	0.949
6.27	0.0503	6.11	0.114	5.94	0.228	6.07	0.965
6.32	0.051	6.16	0.116	5.98	0.232	6.12	0.982
6.37	0.0517	6.21	0.117	6.03	0.235	6.17	0.999
6.42	0.0525	6.26	0.119	6.08	0.239	6.22	1.02
6.47	0.0533	6.31	0.121	6.13	0.243	6.26	1.03
6.53	0.0542	6.36	0.123	6.18	0.247	6.31	1.05
6.58	0.0552	6.41	0.125	6.23	0.251	6.36	1.06
6.63	0.0563	6.46	0.127	6.28	0.255	6.41	1.08
6.69	0.0575	6.52	0.128	6.33	0.26	6.46	1.1
6.74	0.0588	6.57	0.13	6.38	0.265	6.51	1.11
6.79	0.0603	6.62	0.132	6.43	0.27	6.56	1.13
6.85	0.0619	6.67	0.133	6.48	0.275	6.61	1.15
6.9	0.0637	6.73	0.135	6.53	0.281	6.66	1.16
6.96	0.0656	6.78	0.137	6.58	0.287	6.72	1.17
7.01	0.0677	6.84	0.139	6.63	0.293	6.77	1.18
7.07	0.07	6.89	0.141	6.69	0.299	6.82	1.19
7.13	0.0724	6.95	0.143	6.74	0.305	6.87	1.19
7.19	0.075	7	0.145	6.79	0.311	6.93	1.2
7.24	0.0777	7.06	0.148	6.85	0.317	6.98	1.21
7.3	0.0807	7.11	0.15	6.9	0.323	7.03	1.22
7.36	0.0838	7.17	0.153	6.96	0.33	7.09	1.23
7.42	0.0872	7.23	0.157	7.01	0.336	7.14	1.24
7.48	0.0909	7.29	0.16	7.07	0.343	7.2	1.24
7.54	0.0948	7.34	0.164	7.13	0.351	7.26	1.25
7.6	0.0989	7.4	0.169	7.18	0.358	7.31	1.26
7.66	0.103	7.46	0.173	7.24	0.366	7.37	1.26
7.72	0.108	7.52	0.179	7.3	0.374	7.43	1.27
7.79	0.113	7.58	0.184	7.36	0.383	7.48	1.27
7.85	0.118	7.64	0.191	7.41	0.392	7.54	1.27
7.91	0.124	7.7	0.198	7.47	0.401	7.6	1.28
7.98	0.13	7.77	0.205	7.53	0.411	7.66	1.28
8.04	0.136	7.83	0.214	7.59	0.421	7.72	1.28
8.1	0.142	7.89	0.223	7.65	0.431	7.78	1.28
8.17	0.149	7.95	0.232	7.71	0.442	7.84	1.29
8.24	0.157	8.02	0.243	7.77	0.454	7.9	1.29
8.3	0.164	8.08	0.253	7.84	0.467	7.96	1.3
8.37	0.173	8.15	0.265	7.9	0.48	8.02	1.3
8.44	0.181	8.21	0.277	7.96	0.494	8.09	1.31
8.5	0.191	8.28	0.29	8.03	0.51	8.15	1.31
8.57	0.201	8.34	0.304	8.09	0.526	8.21	1.31
8.64	0.211	8.41	0.319	8.15	0.543	8.28	1.31
8.71	0.222	8.48	0.334	8.22	0.561	8.34	1.31
8.78	0.234	8.55	0.351	8.28	0.58	8.41	1.3
8.85	0.246	8.61	0.368	8.35	0.599	8.47	1.3
8.92	0.259	8.68	0.386	8.42	0.619	8.54	1.3
9	0.273	8.75	0.405	8.48	0.64	8.6	1.29
9.07	0.288	8.82	0.425	8.55	0.662	8.67	1.29
9.14	0.304	8.89	0.446	8.62	0.685	8.74	1.29
9.22	0.32	8.96	0.468	8.69	0.708	8.81	1.29
9.29	0.337	9.04	0.49	8.76	0.732	8.87	1.29
9.36	0.356	9.11	0.514	8.83	0.757	8.94	1.28
9.44	0.375	9.18	0.538	8.9	0.783	9.01	1.28
9.52	0.395	9.25	0.563	8.97	0.81	9.08	1.27
9.59	0.417	9.33	0.59	9.04	0.837	9.15	1.27
9.67	0.439	9.4	0.617	9.11	0.864	9.22	1.26
9.75	0.462	9.48	0.645	9.18	0.891	9.3	1.25
9.83	0.486	9.55	0.674	9.26	0.919	9.37	1.24
9.91	0.511	9.63	0.704	9.33	0.946	9.44	1.23
9.99	0.537	9.71	0.735	9.41	0.974	9.51	1.22
10.1	0.564	9.79	0.767	9.48	1	9.59	1.21
10.1	0.592	9.86	0.799	9.56	1.03	9.66	1.2
10.2	0.621	9.94	0.832	9.63	1.05	9.74	1.19
10.3	0.65	10	0.865	9.71	1.08	9.81	1.18
10.4	0.68	10.1	0.899	9.79	1.11	9.89	1.17
10.5	0.711	10.2	0.933	9.86	1.13	9.97	1.16
10.6	0.743	10.3	0.967	9.94	1.16	10	1.15
10.6	0.774	10.3	1	10	1.18	10.1	1.14
10.7	0.807	10.4	1.04	10.1	1.2	10.2	1.13
10.8	0.839	10.5	1.07	10.2	1.23	10.3	1.11
10.9	0.872	10.6	1.1	10.3	1.25	10.4	1.09
11	0.904	10.7	1.14	10.3	1.27	10.4	1.07
11.1	0.937	10.8	1.17	10.4	1.29	10.5	1.05
11.2	0.969	10.9	1.2	10.5	1.3	10.6	1.03
11.3	1	10.9	1.23	10.6	1.32	10.7	1
11.4	1.03	11	1.26	10.7	1.33	10.8	0.981
11.4	1.06	11.1	1.29	10.8	1.35	10.9	0.957
11.5	1.09	11.2	1.32	10.8	1.36	10.9	0.932
11.6	1.12	11.3	1.34	10.9	1.37	11	0.906
11.7	1.15	11.4	1.36	11	1.37	11.1	0.878
11.8	1.18	11.5	1.39	11.1	1.38	11.2	0.848
11.9	1.2	11.6	1.4	11.2	1.39	11.3	0.816
12	1.23	11.7	1.42	11.3	1.39	11.4	0.782
12.1	1.25	11.8	1.44	11.4	1.39	11.5	0.745
12.2	1.27	11.9	1.45	11.5	1.39	11.5	0.707
12.3	1.29	11.9	1.46	11.6	1.38	11.6	0.668
12.4	1.31	12	1.46	11.7	1.38	11.7	0.629
12.5	1.33	12.1	1.47	11.7	1.37	11.8	0.589
12.6	1.34	12.2	1.47	11.8	1.36	11.9	0.55
12.7	1.35	12.3	1.47	11.9	1.34	12	0.511
12.8	1.37	12.4	1.47	12	1.33	12.1	0.473
12.9	1.37	12.5	1.46	12.1	1.31	12.2	0.436
13	1.38	12.6	1.45	12.2	1.29	12.3	0.401
13.1	1.39	12.7	1.44	12.3	1.27	12.4	0.366
13.2	1.39	12.8	1.43	12.4	1.25	12.5	0.333
13.3	1.39	12.9	1.42	12.5	1.23	12.6	0.301
13.4	1.39	13	1.4	12.6	1.2	12.7	0.27
13.5	1.39	13.1	1.38	12.7	1.18	12.8	0.241
13.7	1.38	13.2	1.36	12.8	1.15	12.9	0.213
13.8	1.38	13.4	1.34	12.9	1.12	13	0.188
13.9	1.37	13.5	1.32	13	1.09	13.1	0.164
14	1.36	13.6	1.29	13.1	1.06	13.2	0.143
14.1	1.35	13.7	1.27	13.2	1.03	13.3	0.125
14.2	1.33	13.8	1.24	13.3	0.999	13.4	0.108
14.3	1.32	13.9	1.22	13.4	0.968	13.5	0.0927
14.4	1.31	14	1.19	13.5	0.937	13.6	0.079
14.6	1.29	14.1	1.16	13.7	0.907	13.7	0.0665
14.7	1.27	14.2	1.13	13.8	0.877	13.8	0.055
14.8	1.25	14.3	1.11	13.9	0.848	13.9	0.0443
14.9	1.23	14.5	1.08	14	0.82	14	0.0342
15	1.22	14.6	1.05	14.1	0.793	14.1	0.0247
15.2	1.2	14.7	1.03	14.2	0.767	14.2	0.0154
15.3	1.18	14.8	1	14.3	0.741	14.3	0.00612
15.4	1.15	14.9	0.975	14.4	0.717	14.4	-0.00314
15.5	1.13	15.1	0.95	14.5	0.693	14.6	-0.0123
15.7	1.11	15.2	0.926	14.7	0.67	14.7	-0.0213
15.8	1.09	15.3	0.903	14.8	0.649	14.8	-0.0302
15.9	1.07	15.4	0.88	14.9	0.629	14.9	-0.0394
16	1.05	15.5	0.858	15	0.609	15	-0.0491
16.2	1.03	15.7	0.837	15.1	0.591	15.1	-0.0592
16.3	1.01	15.8	0.817	15.3	0.575	15.3	-0.07
16.4	0.992	15.9	0.798	15.4	0.559	15.4	-0.0814
16.6	0.974	16	0.779	15.5	0.544	15.5	-0.0931
16.7	0.955	16.2	0.761	15.6	0.53	15.6	-0.105
16.8	0.937	16.3	0.744	15.7	0.518	15.7	-0.115
17	0.92	16.4	0.727	15.9	0.505	15.9	-0.125
17.1	0.903	16.6	0.711	16	0.493	16	-0.133
17.2	0.887	16.7	0.695	16.1	0.482	16.1	-0.141
17.4	0.871	16.8	0.681	16.3	0.471	16.2	-0.147
17.5	0.855	17	0.666	16.4	0.46	16.4	-0.152
17.7	0.84	17.1	0.653	16.5	0.45	16.5	-0.156
17.8	0.825	17.2	0.639	16.6	0.44	16.6	-0.158
17.9	0.811	17.4	0.626	16.8	0.43	16.7	-0.16
18.1	0.796	17.5	0.614	16.9	0.42	16.9	-0.16
18.2	0.782	17.7	0.602	17	0.411	17	-0.159
18.4	0.769	17.8	0.59	17.2	0.402	17.1	-0.157
18.5	0.755	17.9	0.578	17.3	0.393	17.3	-0.155
18.7	0.742	18.1	0.567	17.5	0.385	17.4	-0.151
18.8	0.728	18.2	0.555	17.6	0.377	17.5	-0.145
19	0.715	18.4	0.544	17.7	0.369	17.7	-0.139
19.1	0.702	18.5	0.533	17.9	0.362	17.8	-0.13
19.3	0.688	18.7	0.522	18	0.355	17.9	-0.12
19.4	0.675	18.8	0.511	18.2	0.349	18.1	-0.109
19.6	0.662	19	0.501	18.3	0.342	18.2	-0.0973
19.8	0.648	19.1	0.49	18.5	0.336	18.4	-0.0853
19.9	0.635	19.3	0.479	18.6	0.329	18.5	-0.0736
20.1	0.622	19.4	0.469	18.8	0.323	18.7	-0.0624
20.2	0.608	19.6	0.458	18.9	0.317	18.8	-0.0518
20.4	0.595	19.7	0.448	19.1	0.311	18.9	-0.0418
20.6	0.581	19.9	0.438	19.2	0.305	19.1	-0.0321
20.7	0.568	20.1	0.428	19.4	0.3	19.2	-0.0227
20.9	0.555	20.2	0.418	19.5	0.295	19.4	-0.0134
21.1	0.541	20.4	0.408	19.7	0.29	19.5	-0.00421
21.2	0.528	20.5	0.398	19.8	0.286	19.7	0.00479
21.4	0.515	20.7	0.388	20	0.282	19.8	0.0134
21.6	0.502	20.9	0.379	20.1	0.278	20	0.0216
21.7	0.489	21	0.369	20.3	0.274	20.2	0.0293
21.9	0.476	21.2	0.36	20.5	0.27	20.3	0.0361
22.1	0.464	21.4	0.351	20.6	0.266	20.5	0.0421
22.3	0.451	21.6	0.342	20.8	0.261	20.6	0.0468
22.5	0.439	21.7	0.333	21	0.257	20.8	0.0503
22.6	0.427	21.9	0.324	21.1	0.252	21	0.0525
22.8	0.415	22.1	0.315	21.3	0.247	21.1	0.0535
23	0.404	22.2	0.307	21.5	0.241	21.3	0.0537
23.2	0.392	22.4	0.299	21.6	0.236	21.4	0.0534
23.4	0.381	22.6	0.29	21.8	0.231	21.6	0.0533
23.6	0.37	22.8	0.282	22	0.226	21.8	0.0537
23.8	0.359	23	0.275	22.2	0.221	21.9	0.0548
23.9	0.349	23.2	0.267	22.3	0.216	22.1	0.0568
24.1	0.339	23.3	0.26	22.5	0.211	22.3	0.0594
24.3	0.329	23.5	0.252	22.7	0.206	22.5	0.0627
24.5	0.319	23.7	0.245	22.9	0.2	22.6	0.0664
24.7	0.31	23.9	0.238	23	0.195	22.8	0.0704
24.9	0.3	24.1	0.231	23.2	0.189	23	0.0749
25.1	0.291	24.3	0.225	23.4	0.183	23.2	0.0798
25.3	0.283	24.5	0.218	23.6	0.177	23.3	0.0854
25.5	0.274	24.7	0.212	23.8	0.17	23.5	0.092
25.7	0.266	24.9	0.206	24	0.164	23.7	0.0998
25.9	0.258	25.1	0.2	24.2	0.158	23.9	0.109
26.2	0.25	25.3	0.194	24.4	0.153	24.1	0.12
26.4	0.243	25.5	0.189	24.6	0.148	24.3	0.132
26.6	0.236	25.7	0.184	24.8	0.143	24.5	0.145
26.8	0.229	25.9	0.179	24.9	0.139	24.6	0.16
27	0.222	26.1	0.174	25.1	0.135	24.8	0.176
27.2	0.215	26.3	0.169	25.3	0.132	25	0.192
27.4	0.209	26.5	0.164	25.5	0.129	25.2	0.208
27.7	0.203	26.7	0.16	25.8	0.127	25.4	0.224
27.9	0.197	26.9	0.155	26	0.125	25.6	0.239
28.1	0.191	27.2	0.151	26.2	0.123	25.8	0.252
28.3	0.186	27.4	0.147	26.4	0.121	26	0.264
28.6	0.181	27.6	0.143	26.6	0.12	26.2	0.275
28.8	0.176	27.8	0.139	26.8	0.119	26.4	0.284
29	0.171	28	0.135	27	0.119	26.6	0.291
29.3	0.166	28.3	0.131	27.2	0.12	26.8	0.298
29.5	0.162	28.5	0.127	27.4	0.121	27	0.303
29.7	0.157	28.7	0.124	27.7	0.122	27.3	0.307
30	0.153	28.9	0.12	27.9	0.124	27.5	0.31
30.2	0.149	29.2	0.116	28.1	0.126	27.7	0.311
30.5	0.145	29.4	0.113	28.3	0.127	27.9	0.311
30.7	0.142	29.6	0.109	28.6	0.129	28.1	0.31
31	0.138	29.9	0.105	28.8	0.131	28.3	0.308
31.2	0.135	30.1	0.102	29	0.133	28.6	0.305
31.5	0.132	30.4	0.0982	29.2	0.134	28.8	0.301
31.7	0.129	30.6	0.0948	29.5	0.135	29	0.297
32	0.126	30.9	0.0914	29.7	0.136	29.2	0.294
32.2	0.123	31.1	0.0881	29.9	0.136	29.5	0.292
32.5	0.121	31.3	0.085	30.2	0.136	29.7	0.291
32.7	0.118	31.6	0.082	30.4	0.136	29.9	0.292
33	0.116	31.9	0.0791	30.7	0.135	30.1	0.294
33.3	0.113	32.1	0.0763	30.9	0.134	30.4	0.3
33.5	0.111	32.4	0.0737	31.2	0.133	30.6	0.307
33.8	0.109	32.6	0.0713	31.4	0.132	30.9	0.318
34.1	0.107	32.9	0.0691	31.7	0.13	31.1	0.33
34.4	0.105	33.1	0.067	31.9	0.127	31.3	0.344
34.6	0.103	33.4	0.0651	32.2	0.125	31.6	0.359
34.9	0.101	33.7	0.0633	32.4	0.122	31.8	0.376
35.2	0.0993	34	0.0618	32.7	0.118	32.1	0.393
35.5	0.0975	34.2	0.0605	32.9	0.115	32.3	0.411
35.8	0.0957	34.5	0.0594	33.2	0.111	32.6	0.429
36.1	0.0939	34.8	0.0585	33.5	0.108	32.8	0.448
36.4	0.0922	35.1	0.0578	33.7	0.104	33.1	0.466
36.6	0.0905	35.3	0.0572	34	0.1	33.3	0.484
36.9	0.0888	35.6	0.0568	34.3	0.0967	33.6	0.502
37.2	0.0872	35.9	0.0566	34.5	0.0932	33.9	0.518
37.5	0.0856	36.2	0.0564	34.8	0.0898	34.1	0.532
37.8	0.084	36.5	0.0564	35.1	0.0866	34.4	0.545
38.1	0.0824	36.8	0.0565	35.4	0.0834	34.6	0.555
38.5	0.0808	37.1	0.0566	35.7	0.0803	34.9	0.562
38.8	0.0793	37.4	0.0568	35.9	0.0772	35.2	0.566
39.1	0.0778	37.7	0.0571	36.2	0.0741	35.5	0.568
39.4	0.0763	38	0.0574	36.5	0.071	35.7	0.566
39.7	0.0749	38.3	0.0578	36.8	0.0679	36	0.562
40	0.0735	38.6	0.0582	37.1	0.0649	36.3	0.556
40.3	0.0721	38.9	0.0586	37.4	0.0619	36.6	0.547
40.7	0.0708	39.2	0.0591	37.7	0.059	36.9	0.536
41	0.0695	39.5	0.0596	38	0.0561	37.1	0.525
41.3	0.0683	39.8	0.0601	38.3	0.0532	37.4	0.512
41.7	0.0671	40.1	0.0606	38.6	0.0504	37.7	0.499
42	0.0659	40.5	0.0611	38.9	0.0476	38	0.486
42.3	0.0648	40.8	0.0617	39.2	0.0447	38.3	0.473
42.7	0.0637	41.1	0.0623	39.5	0.0419	38.6	0.461
43	0.0627	41.4	0.0629	39.8	0.039	38.9	0.448
43.4	0.0617	41.8	0.0635	40.2	0.0361	39.2	0.437
43.7	0.0607	42.1	0.0641	40.5	0.0331	39.5	0.426
44.1	0.0598	42.4	0.0647	40.8	0.0302	39.8	0.417
44.4	0.0589	42.8	0.0654	41.1	0.0273	40.1	0.409
44.8	0.058	43.1	0.0661	41.4	0.0245	40.5	0.402
45.1	0.0572	43.5	0.0668	41.8	0.0217	40.8	0.396
45.5	0.0564	43.8	0.0674	42.1	0.019	41.1	0.392
45.9	0.0557	44.2	0.0681	42.4	0.0164	41.4	0.39
46.2	0.055	44.5	0.0687	42.8	0.014	41.7	0.389
46.6	0.0543	44.9	0.0693	43.1	0.0116	42	0.389
47	0.0537	45.2	0.0698	43.5	0.00924	42.4	0.39
47.4	0.0531	45.6	0.0702	43.8	0.00695	42.7	0.391
47.8	0.0525	46	0.0705	44.2	0.00466	43	0.393
48.1	0.052	46.3	0.0707	44.5	0.00234	43.4	0.394
48.5	0.0515	46.7	0.0708	44.9	-4.84e-05	43.7	0.396
48.9	0.0511	47.1	0.0707	45.2	-0.00255	44	0.397
49.3	0.0507	47.5	0.0704	45.6	-0.00519	44.4	0.398
49.7	0.0503	47.8	0.0699	46	-0.008	44.7	0.397
50.1	0.0499	48.2	0.0692	46.3	-0.011	45.1	0.396
50.5	0.0496	48.6	0.0682	46.7	-0.0142	45.4	0.395
50.9	0.0493	49	0.0671	47.1	-0.0177	45.8	0.392
51.3	0.049	49.4	0.0657	47.4	-0.0214	46.1	0.388
51.7	0.0487	49.8	0.0641	47.8	-0.0253	46.5	0.384
52.2	0.0484	50.2	0.0622	48.2	-0.0295	46.9	0.379
52.6	0.0482	50.6	0.0602	48.6	-0.0339	47.2	0.374
53	0.0479	51	0.0579	49	-0.0386	47.6	0.367
53.4	0.0476	51.4	0.0554	49.4	-0.0434	48	0.361
53.9	0.0473	51.8	0.0528	49.7	-0.0484	48.3	0.355
54.3	0.047	52.2	0.05	50.1	-0.0536	48.7	0.348
54.7	0.0466	52.6	0.047	50.5	-0.0588	49.1	0.342
55.2	0.0462	53.1	0.044	50.9	-0.0641	49.5	0.336
55.6	0.0458	53.5	0.0409	51.3	-0.0693	49.9	0.331
56.1	0.0453	53.9	0.0378	51.8	-0.0745	50.2	0.327
56.5	0.0448	54.3	0.0346	52.2	-0.0794	50.6	0.324
57	0.0442	54.8	0.0315	52.6	-0.0841	51	0.322
57.4	0.0435	55.2	0.0284	53	-0.0884	51.4	0.321
57.9	0.0428	55.7	0.0254	53.4	-0.0923	51.8	0.322
58.4	0.042	56.1	0.0226	53.8	-0.0958	52.2	0.324
58.8	0.0411	56.6	0.0198	54.3	-0.0988	52.6	0.327
59.3	0.0402	57	0.0172	54.7	-0.101	53	0.331
59.8	0.0392	57.5	0.0148	55.1	-0.103	53.4	0.336
60.3	0.0382	57.9	0.0126	55.6	-0.104	53.9	0.342
60.8	0.0371	58.4	0.0106	56	-0.104	54.3	0.349
61.2	0.0359	58.9	0.00874	56.5	-0.104	54.7	0.357
61.7	0.0348	59.3	0.0071	56.9	-0.104	55.1	0.365
62.2	0.0335	59.8	0.00567	57.4	-0.102	55.6	0.373
62.7	0.0323	60.3	0.00442	57.8	-0.1	56	0.38
63.2	0.031	60.8	0.00335	58.3	-0.0977	56.4	0.388
63.7	0.0297	61.3	0.00245	58.8	-0.0948	56.9	0.395
64.3	0.0285	61.7	0.0017	59.2	-0.0915	57.3	0.401
64.8	0.0272	62.2	0.0011	59.7	-0.0878	57.8	0.406
65.3	0.0259	62.7	0.000632	60.2	-0.084	58.2	0.41
65.8	0.0246	63.2	0.000273	60.7	-0.0799	58.7	0.412
66.4	0.0234	63.7	1.21e-05	61.1	-0.0758	59.1	0.412
66.9	0.0222	64.3	-0.000166	61.6	-0.0716	59.6	0.411
67.4	0.021	64.8	-0.000276	62.1	-0.0675	60	0.407
68	0.0198	65.3	-0.000332	62.6	-0.0634	60.5	0.402
68.5	0.0188	65.8	-0.000345	63.1	-0.0596	61	0.395
69.1	0.0177	66.3	-0.000328	63.6	-0.056	61.4	0.386
69.6	0.0167	66.9	-0.000289	64.1	-0.0526	61.9	0.375
70.2	0.0158	67.4	-0.000237	64.6	-0.0495	62.4	0.363
70.8	0.0149	67.9	-0.000179	65.1	-0.0468	62.9	0.349
71.3	0.014	68.5	-0.000119	65.7	-0.0444	63.4	0.333
71.9	0.0133	69	-5.83e-05	66.2	-0.0423	63.9	0.316
72.5	0.0125	69.6	1.54e-06	66.7	-0.0406	64.4	0.298
73.1	0.0118	70.1	6.21e-05	67.2	-0.0392	64.9	0.279
73.7	0.0112	70.7	0.000126	67.8	-0.0382	65.4	0.26
74.3	0.0106	71.3	0.000195	68.3	-0.0374	65.9	0.239
74.8	0.01	71.8	0.000273	68.9	-0.0369	66.4	0.218
75.5	0.00952	72.4	0.000363	69.4	-0.0366	66.9	0.197
76.1	0.00903	73	0.000467	70	-0.0365	67.4	0.176
76.7	0.00856	73.6	0.000587	70.5	-0.0365	67.9	0.155
77.3	0.00812	74.2	0.000724	71.1	-0.0366	68.5	0.134
77.9	0.0077	74.8	0.000878	71.6	-0.0367	69	0.113
78.5	0.0073	75.4	0.00105	72.2	-0.0369	69.5	0.0926
79.2	0.00691	76	0.00124	72.8	-0.0371	70.1	0.0729
79.8	0.00654	76.6	0.00144	73.4	-0.0372	70.6	0.0539
80.5	0.00619	77.2	0.00165	74	-0.0373	71.2	0.0355
81.1	0.00584	77.8	0.00186	74.5	-0.0374	71.7	0.0179
81.8	0.00551	78.4	0.00208	75.1	-0.0373	72.3	0.000935
82.4	0.00519	79.1	0.0023	75.7	-0.0372	72.8	-0.0153
83.1	0.00488	79.7	0.00251	76.3	-0.0371	73.4	-0.0308
83.7	0.00458	80.3	0.0027	76.9	-0.0369	74	-0.0456
84.4	0.00429	81	0.00288	77.6	-0.0367	74.6	-0.0598
85.1	0.00402	81.6	0.00304	78.2	-0.0364	75.1	-0.0733
85.8	0.00376	82.3	0.00317	78.8	-0.0362	75.7	-0.0862
86.5	0.00352	82.9	0.00328	79.4	-0.036	76.3	-0.0984
87.2	0.0033	83.6	0.00335	80.1	-0.0359	76.9	-0.11
87.9	0.00309	84.3	0.00339	80.7	-0.036	77.5	-0.121
88.6	0.00291	84.9	0.0034	81.3	-0.0361	78.1	-0.131
89.3	0.00276	85.6	0.00337	82	-0.0364	78.7	-0.141
90	0.00262	86.3	0.0033	82.6	-0.037	79.3	-0.15
90.7	0.00251	87	0.00321	83.3	-0.0377	79.9	-0.158
91.5	0.00243	87.7	0.00308	84	-0.0387	80.6	-0.165
92.2	0.00238	88.4	0.00293	84.6	-0.04	81.2	-0.172
93	0.00234	89.1	0.00276	85.3	-0.0415	81.8	-0.178
93.7	0.00234	89.8	0.00257	86	-0.0434	82.4	-0.182
94.5	0.00235	90.5	0.00237	86.7	-0.0455	83.1	-0.186
95.2	0.00239	91.3	0.00216	87.4	-0.0479	83.7	-0.189
96	0.00245	92	0.00196	88.1	-0.0507	84.4	-0.191
96.8	0.00253	92.7	0.00177	88.8	-0.0537	85	-0.191
97.5	0.00262	93.5	0.0016	89.5	-0.0569	85.7	-0.191
98.3	0.00273	94.2	0.00145	90.2	-0.0604	86.4	-0.189
99.1	0.00285	95	0.00132	90.9	-0.0641	87	-0.186
99.9	0.00298	95.7	0.00124	91.6	-0.068	87.7	-0.182
101	0.00311	96.5	0.0012	92.3	-0.072	88.4	-0.177
102	0.00325	97.3	0.00121	93.1	-0.0761	89.1	-0.17
102	0.00339	98	0.00127	93.8	-0.0803	89.8	-0.162
103	0.00353	98.8	0.00138	94.6	-0.0845	90.5	-0.153
104	0.00367	99.6	0.00155	95.3	-0.0887	91.2	-0.142
105	0.0038	100	0.00178	96.1	-0.0928	91.9	-0.131
106	0.00393	101	0.00208	96.8	-0.0969	92.6	-0.119
107	0.00404	102	0.00243	97.6	-0.101	93.3	-0.106
107	0.00415	103	0.00285	98.4	-0.105	94	-0.0915
108	0.00425	104	0.00334	99.2	-0.108	94.8	-0.0767
109	0.00434	105	0.00388	100	-0.111	95.5	-0.0614
110	0.00443	105	0.00449	101	-0.115	96.3	-0.0457
111	0.0045	106	0.00515	102	-0.117	97	-0.0297
112	0.00456	107	0.00587	102	-0.12	97.8	-0.0135
113	0.00461	108	0.00665	103	-0.122	98.5	0.00274
114	0.00466	109	0.00747	104	-0.124	99.3	0.0188
115	0.00469	110	0.00835	105	-0.126	100	0.0347
115	0.00472	111	0.00926	106	-0.127	101	0.0502
116	0.00474	111	0.0102	107	-0.128	102	0.0652
117	0.00475	112	0.0112	107	-0.129	102	0.0795
118	0.00476	113	0.0122	108	-0.129	103	0.0932
119	0.00476	114	0.0133	109	-0.129	104	0.106
120	0.00476	115	0.0143	110	-0.129	105	0.118
121	0.00475	116	0.0154	111	-0.129	106	0.129
122	0.00473	117	0.0164	112	-0.128	106	0.139
123	0.00471	118	0.0175	113	-0.127	107	0.148
124	0.00467	119	0.0186	113	-0.126	108	0.156
125	0.00463	120	0.0196	114	-0.125	109	0.162
126	0.00458	121	0.0207	115	-0.123	110	0.168
127	0.00451	122	0.0217	116	-0.121	111	0.172
128	0.00444	123	0.0227	117	-0.12	112	0.175
129	0.00434	124	0.0236	118	-0.118	112	0.178
130	0.00423	125	0.0245	119	-0.115	113	0.179
131	0.0041	126	0.0254	120	-0.113	114	0.179
132	0.00396	127	0.0261	121	-0.111	115	0.178
133	0.00379	128	0.0269	122	-0.108	116	0.176
134	0.0036	129	0.0275	123	-0.105	117	0.173
136	0.00338	130	0.0281	124	-0.102	118	0.17
137	0.00314	131	0.0286	125	-0.0995	119	0.166
138	0.00288	132	0.0291	126	-0.0965	120	0.161
139	0.00259	133	0.0294	127	-0.0934	120	0.156
140	0.00228	134	0.0297	128	-0.0902	121	0.15
141	0.00194	135	0.0299	129	-0.0869	122	0.143
142	0.00158	136	0.03	130	-0.0835	123	0.137
143	0.00119	137	0.0301	131	-0.08	124	0.13
145	0.000786	138	0.03	132	-0.0765	125	0.123
146	0.000357	139	0.0299	133	-0.0729	126	0.115
147	-8.96e-05	140	0.0297	134	-0.0692	127	0.107
148	-0.000554	141	0.0294	135	-0.0654	128	0.0997
149	-0.00103	143	0.0291	136	-0.0616	129	0.092
150	-0.00152	144	0.0287	137	-0.0577	130	0.0842
152	-0.00202	145	0.0283	138	-0.0538	131	0.0764
153	-0.00253	146	0.0278	139	-0.0498	132	0.0687
154	-0.00304	147	0.0272	141	-0.0459	133	0.061
155	-0.00356	148	0.0266	142	-0.0418	134	0.0534
157	-0.00407	150	0.026	143	-0.0378	135	0.0459
158	-0.00458	151	0.0254	144	-0.0338	136	0.0385
159	-0.00509	152	0.0247	145	-0.0297	137	0.0313
160	-0.00558	153	0.024	146	-0.0257	138	0.0242
162	-0.00607	154	0.0233	147	-0.0218	140	0.0172
163	-0.00654	156	0.0226	149	-0.0178	141	0.0105
164	-0.007	157	0.022	150	-0.0139	142	0.00388
166	-0.00743	158	0.0213	151	-0.0101	143	-0.00252
167	-0.00785	159	0.0206	152	-0.00636	144	-0.00872
168	-0.00825	161	0.0199	153	-0.0027	145	-0.0147
170	-0.00863	162	0.0193	155	0.000883	146	-0.0205
171	-0.00899	163	0.0187	156	0.00436	147	-0.0261
172	-0.00932	165	0.018	157	0.00773	148	-0.0315
174	-0.00962	166	0.0175	158	0.011	150	-0.0367
175	-0.0099	167	0.0169	160	0.0141	151	-0.0417
177	-0.0102	169	0.0164	161	0.0171	152	-0.0465
178	-0.0104	170	0.0158	162	0.02	153	-0.0512
180	-0.0106	171	0.0154	163	0.0227	154	-0.0558
181	-0.0108	173	0.0149	165	0.0253	156	-0.0602
182	-0.0109	174	0.0144	166	0.0278	157	-0.0645
184	-0.011	175	0.014	167	0.0301	158	-0.0687
185	-0.0111	177	0.0136	169	0.0323	159	-0.0729
187	-0.0112	178	0.0132	170	0.0343	160	-0.077
188	-0.0112	180	0.0129	171	0.0361	162	-0.081
190	-0.0113	181	0.0125	173	0.0379	163	-0.085
191	-0.0113	183	0.0122	174	0.0395	164	-0.089
193	-0.0113	184	0.0119	176	0.0409	165	-0.093
195	-0.0112	186	0.0115	177	0.0422	167	-0.097
196	-0.0112	187	0.0113	178	0.0434	168	-0.101
198	-0.0111	189	0.011	180	0.0445	169	-0.105
199	-0.011	190	0.0107	181	0.0455	171	-0.109
201	-0.0109	192	0.0104	183	0.0463	172	-0.113
202	-0.0108	193	0.0101	184	0.047	173	-0.117
204	-0.0106	195	0.00987	186	0.0477	175	-0.121
206	-0.0105	196	0.00961	187	0.0482	176	-0.125
207	-0.0103	198	0.00934	189	0.0486	177	-0.13
209	-0.0101	199	0.00908	190	0.049	179	-0.134
211	-0.00994	201	0.00883	192	0.0493	180	-0.138
212	-0.00975	203	0.00857	193	0.0495	182	-0.141
214	-0.00955	204	0.00831	195	0.0496	183	-0.145
216	-0.00934	206	0.00805	196	0.0496	184	-0.149
218	-0.00913	207	0.00779	198	0.0496	186	-0.152
219	-0.00891	209	0.00753	199	0.0496	187	-0.156
221	-0.00868	211	0.00727	201	0.0495	189	-0.159
223	-0.00845	212	0.00701	202	0.0493	190	-0.162
225	-0.00822	214	0.00675	204	0.0491	192	-0.164
227	-0.00798	216	0.00649	206	0.0489	193	-0.167
228	-0.00774	218	0.00623	207	0.0486	195	-0.169
230	-0.0075	219	0.00597	209	0.0483	196	-0.171
232	-0.00725	221	0.00572	211	0.0479	198	-0.172
234	-0.007	223	0.00546	212	0.0475	199	-0.174
236	-0.00675	225	0.00521	214	0.0471	201	-0.174
238	-0.0065	226	0.00496	216	0.0467	202	-0.175
240	-0.00625	228	0.00472	217	0.0462	204	-0.175
242	-0.006	230	0.00447	219	0.0457	206	-0.176
244	-0.00574	232	0.00424	221	0.0452	207	-0.175
245	-0.00549	234	0.00401	223	0.0447	209	-0.175
247	-0.00524	236	0.00378	224	0.0441	210	-0.174
249	-0.00498	238	0.00356	226	0.0435	212	-0.173
251	-0.00473	239	0.00335	228	0.0429	214	-0.171
253	-0.00448	241	0.00314	230	0.0423	215	-0.17
256	-0.00423	243	0.00294	232	0.0416	217	-0.168
258	-0.00398	245	0.00275	234	0.0409	219	-0.166
260	-0.00374	247	0.00256	235	0.0402	220	-0.163
262	-0.00349	249	0.00239	237	0.0395	222	-0.161
264	-0.00325	251	0.00222	239	0.0388	224	-0.158
266	-0.00301	253	0.00206	241	0.038	226	-0.155
268	-0.00277	255	0.00191	243	0.0372	227	-0.152
270	-0.00254	257	0.00176	245	0.0364	229	-0.148
272	-0.00231	259	0.00163	247	0.0356	231	-0.145
275	-0.00209	261	0.0015	249	0.0348	233	-0.141
277	-0.00187	264	0.00138	251	0.0339	234	-0.137
279	-0.00165	266	0.00126	253	0.0331	236	-0.134
281	-0.00143	268	0.00115	255	0.0322	238	-0.129
284	-0.00123	270	0.00106	257	0.0313	240	-0.125
286	-0.00102	272	0.000962	259	0.0304	242	-0.121
288	-0.000822	274	0.000875	261	0.0294	244	-0.117
291	-0.000628	276	0.000794	263	0.0285	246	-0.112
293	-0.000439	279	0.000719	265	0.0276	247	-0.108
295	-0.000255	281	0.00065	267	0.0266	249	-0.103
298	-7.64e-05	283	0.000586	269	0.0256	251	-0.0983
300	9.65e-05	285	0.000527	272	0.0247	253	-0.0936
302	0.000264	288	0.000473	274	0.0237	255	-0.0888
305	0.000425	290	0.000424	276	0.0227	257	-0.084
307	0.000581	292	0.000379	278	0.0217	259	-0.0792
310	0.000731	295	0.000338	280	0.0207	261	-0.0743
312	0.000875	297	0.000302	283	0.0197	263	-0.0694
315	0.00101	299	0.00027	285	0.0188	265	-0.0646
317	0.00115	302	0.000242	287	0.0178	267	-0.0597
320	0.00127	304	0.000218	289	0.0168	269	-0.0549
322	0.00139	307	0.000198	292	0.0158	272	-0.05
325	0.00151	309	0.000182	294	0.0148	274	-0.0453
328	0.00162	312	0.00017	296	0.0139	276	-0.0405
330	0.00172	314	0.000162	299	0.0129	278	-0.0358
333	0.00182	317	0.000158	301	0.012	280	-0.0312
336	0.00191	319	0.000158	303	0.011	282	-0.0267
338	0.002	322	0.000162	306	0.0101	284	-0.0222
341	0.00209	324	0.00017	308	0.00916	287	-0.0178
344	0.00216	327	0.000182	311	0.00825	289	-0.0135
347	0.00224	329	0.000199	313	0.00735	291	-0.00936
349	0.00231	332	0.000219	316	0.00646	293	-0.00528
352	0.00237	335	0.000243	318	0.00559	296	-0.00132
355	0.00243	337	0.000272	321	0.00474	298	0.00253
358	0.00249	340	0.000305	323	0.0039	300	0.00625
361	0.00254	343	0.000343	326	0.00308	303	0.00985
364	0.00259	346	0.000385	329	0.00227	305	0.0133
367	0.00264	348	0.000431	331	0.00149	307	0.0166
370	0.00269	351	0.000481	334	0.000722	310	0.0198
373	0.00273	354	0.000536	336	-2.35e-05	312	0.0229
376	0.00277	357	0.000596	339	-0.000747	315	0.0258
379	0.00281	360	0.00066	342	-0.00145	317	0.0286
382	0.00285	363	0.000728	345	-0.00213	319	0.0313
385	0.00288	365	0.000801	347	-0.00278	322	0.0338
388	0.00292	368	0.000878	350	-0.00341	324	0.0361
391	0.00295	371	0.00096	353	-0.00401	327	0.0384
394	0.00298	374	0.00105	356	-0.00459	330	0.0405
397	0.00302	377	0.00114	358	-0.00514	332	0.0424
401	0.00305	380	0.00123	361	-0.00566	335	0.0443
404	0.00308	383	0.00133	364	-0.00616	337	0.046
407	0.00311	386	0.00144	367	-0.00662	340	0.0475
410	0.00315	390	0.00155	370	-0.00706	343	0.049
414	0.00318	393	0.00166	373	-0.00747	345	0.0503
417	0.00321	396	0.00178	376	-0.00785	348	0.0516
420	0.00325	399	0.0019	379	-0.0082	351	0.0527
424	0.00328	402	0.00203	382	-0.00852	353	0.0537
427	0.00332	405	0.00216	385	-0.00882	356	0.0546
431	0.00336	409	0.00229	388	-0.00908	359	0.0554
434	0.00339	412	0.00243	391	-0.00932	362	0.0561
437	0.00343	415	0.00258	394	-0.00954	364	0.0567
441	0.00347	419	0.00273	397	-0.00973	367	0.0572
445	0.00351	422	0.00288	401	-0.00989	370	0.0576
448	0.00355	425	0.00303	404	-0.01	373	0.0579
452	0.0036	429	0.00319	407	-0.0102	376	0.0582
455	0.00364	432	0.00336	410	-0.0103	379	0.0584
459	0.00369	436	0.00352	413	-0.0103	382	0.0585
463	0.00373	439	0.00369	417	-0.0104	385	0.0585
466	0.00378	443	0.00386	420	-0.0104	388	0.0584
470	0.00383	446	0.00404	423	-0.0105	391	0.0583
474	0.00388	450	0.00422	427	-0.0105	394	0.0581
478	0.00393	453	0.0044	430	-0.0105	397	0.0579
482	0.00398	457	0.00458	434	-0.0105	400	0.0575
486	0.00403	461	0.00477	437	-0.0105	403	0.0571
489	0.00409	464	0.00496	441	-0.0104	406	0.0567
493	0.00414	468	0.00514	444	-0.0104	409	0.0562
497	0.0042	472	0.00534	448	-0.0104	412	0.0556
501	0.00426	475	0.00553	451	-0.0103	416	0.055
505	0.00432	479	0.00572	455	-0.0103	419	0.0544
510	0.00438	483	0.00592	458	-0.0102	422	0.0537
514	0.00444	487	0.00611	462	-0.0101	425	0.0529
518	0.00451	491	0.00631	466	-0.0101	429	0.0521
522	0.00457	495	0.00651	469	-0.00999	432	0.0512
526	0.00464	499	0.00671	473	-0.00992	435	0.0504
530	0.00471	503	0.00691	477	-0.00984	439	0.0494
535	0.00478	507	0.00711	481	-0.00977	442	0.0484
539	0.00485	511	0.00731	485	-0.00969	446	0.0474
543	0.00492	515	0.00751	488	-0.00961	449	0.0464
548	0.00499	519	0.00771	492	-0.00953	453	0.0453
552	0.00507	523	0.00791	496	-0.00945	456	0.0442
557	0.00515	527	0.00812	500	-0.00937	460	0.0431
561	0.00523	532	0.00832	504	-0.00929	463	0.0419
566	0.00531	536	0.00852	508	-0.00921	467	0.0407
570	0.00539	540	0.00872	512	-0.00912	470	0.0395
575	0.00548	544	0.00893	516	-0.00904	474	0.0382
579	0.00556	549	0.00913	520	-0.00896	478	0.0369
584	0.00565	553	0.00933	525	-0.00888	481	0.0356
589	0.00574	558	0.00954	529	-0.0088	485	0.0343
593	0.00583	562	0.00974	533	-0.00872	489	0.033
598	0.00592	567	0.00994	537	-0.00864	493	0.0316
603	0.00602	571	0.0101	541	-0.00856	497	0.0302
608	0.00612	576	0.0104	546	-0.00848	500	0.0288
613	0.00621	580	0.0106	550	-0.0084	504	0.0274
618	0.00631	585	0.0108	554	-0.00833	508	0.0259
623	0.00642	590	0.011	559	-0.00825	512	0.0244
628	0.00652	594	0.0112	563	-0.00817	516	0.0229
633	0.00663	599	0.0114	568	-0.00809	520	0.0214
638	0.00673	604	0.0116	572	-0.00801	524	0.0199
643	0.00684	609	0.0118	577	-0.00794	528	0.0183
648	0.00695	614	0.012	582	-0.00786	532	0.0167
653	0.00706	619	0.0122	586	-0.00778	537	0.0152
659	0.00717	624	0.0124	591	-0.00771	541	0.0135
664	0.00729	629	0.0126	596	-0.00763	545	0.0119
669	0.0074	634	0.0128	600	-0.00755	549	0.0103
675	0.00752	639	0.013	605	-0.00748	553	0.00859
680	0.00764	644	0.0132	610	-0.0074	558	0.00691
686	0.00775	649	0.0134	615	-0.00732	562	0.00521
691	0.00787	654	0.0136	620	-0.00725	566	0.00349
697	0.00799	659	0.0139	625	-0.00717	571	0.00176
702	0.00811	665	0.0141	630	-0.0071	575	1.17e-05
708	0.00823	670	0.0143	635	-0.00702	580	-0.00175
714	0.00836	675	0.0145	640	-0.00695	584	-0.00352
720	0.00848	681	0.0147	645	-0.00687	589	-0.00531
725	0.0086	686	0.0149	650	-0.0068	593	-0.00711
731	0.00872	692	0.0151	655	-0.00673	598	-0.00892
737	0.00885	697	0.0153	660	-0.00665	603	-0.0107
743	0.00897	703	0.0155	665	-0.00658	607	-0.0126
749	0.00909	708	0.0157	671	-0.0065	612	-0.0144
755	0.00922	714	0.0159	676	-0.00643	617	-0.0163
761	0.00934	720	0.0161	681	-0.00635	622	-0.0181
767	0.00947	726	0.0163	687	-0.00628	626	-0.02
773	0.00959	731	0.0166	692	-0.0062	631	-0.0218
780	0.00971	737	0.0168	698	-0.00613	636	-0.0237
786	0.00984	743	0.017	703	-0.00605	641	-0.0256
792	0.00996	749	0.0172	709	-0.00598	646	-0.0275
799	0.0101	755	0.0174	715	-0.0059	651	-0.0294
805	0.0102	761	0.0176	720	-0.00504	656	-0.0313
812	0.0103	767	0.0178	726	-0.00496	661	-0.0331
818	0.0105	773	0.018	732	-0.00487	666	-0.035
825	0.0106	780	0.0182	738	-0.00497	672	-0.0369
831	0.0107	786	0.0184	744	-0.00489	677	-0.0388
838	0.0108	792	0.0186	750	-0.00418	682	-0.0407
845	0.011	798	0.0188	755	-0.0041	687	-0.0426
852	0.0111	805	0.019	762	-0.00402	693	-0.0445
858	0.0112	811	0.0192	768	-0.0036	698	-0.0464
865	0.0113	818	0.0194	774	-0.00352	704	-0.0483
872	0.0114	824	0.0196	780	-0.00316	709	-0.0482
879	0.0116	831	0.0198	786	-0.00308	715	-0.0501
886	0.0117	838	0.0199	792	-0.003	720	-0.0466
894	0.0118	844	0.0202	799	-0.00319	726	-0.0484
901	0.0119	851	0.0201	805	-0.00311	731	-0.0503
908	0.0121	858	0.0203	811	-0.00236	737	-0.0446
915	0.0122	865	0.0205	818	-0.00229	743	-0.0464
923	0.0123	872	0.0203	824	-0.00222	748	-0.0408
930	0.0124	879	0.0205	831	-0.00202	754	-0.0425
938	0.0124	886	0.0207	838	-0.00195	760	-0.0442
945	0.0126	893	0.0209	844	-0.0014	766	-0.0378
953	0.0127	900	0.0211	851	-0.00133	772	-0.0394
961	0.0127	907	0.0211	858	-0.000378	778	-0.0358
968	0.0128	914	0.0213	865	-0.000306	784	-0.0373
976	0.0128	922	0.0214	871	-0.000235	790	-0.0389
984	0.0129	929	0.0216	878	0.00122	796	-0.038
992	0.0131	936	0.0218	885	0.0013	802	-0.0396
1000	0.0132	944	0.0221	892	0.00214	809	-0.0408
1010	0.0133	951	0.0223	900	0.00222	815	-0.0423
1020	0.0135	959	0.0227	907	0.0027	821	-0.0458
1020	0.0136	967	0.0229	914	0.00278	828	-0.0474
1030	0.0137	975	0.0229	921	0.00374	834	-0.0491
1040	0.014	982	0.0231	929	0.00381	841	-0.0494
1050	0.0141	990	0.0226	936	0.00635	847	-0.051
1060	0.0142	998	0.0228	943	0.00644	854	-0.0492
1070	0.0144	1010	0.0227	951	0.00853	860	-0.0507
1070	0.0143	1010	0.0229	958	0.00864	867	-0.0428
1080	0.0145	1020	0.0227	966	0.00951	874	-0.0442
1090	0.0144	1030	0.0229	974	0.00962	881	-0.0402
1100	0.0146	1040	0.0231	982	0.00957	887	-0.0416
1110	0.0147	1050	0.023	989	0.00969	894	-0.044
1120	0.0147	1060	0.0232	997	0.00815	901	-0.0454
1130	0.0149	1060	0.023	1010	0.00826	908	-0.041
1140	0.0152	1070	0.0232	1010	0.00288	915	-0.0424
1150	0.0153	1080	0.0242	1020	0.00298	922	-0.0509
1160	0.0157	1090	0.0245			930	-0.0523
1160	0.0159	1100	0.0259			937	-0.0737
1170	0.0159	1110	0.0267			944	-0.0755
1180	0.016	1120	0.0269			951	-0.083
1190	0.016	1120	0.0271			959	-0.0849
1200	0.0162	1130	0.0273			966	-0.0805
1210	0.0163	1140	0.0271			974	-0.0824
1220	0.0164	1150	0.0273			981	-0.0731
1230	0.0166					989	-0.0749
1240	0.0167
1250	0.0171
1260	0.0173
1270	0.0177
1280	0.0178
1290	0.0182
1300	0.0182
1310	0.0183

## Sheet: pH7.0
pH7.0-1gpL		pH7.0-0.3gpL		pH7.0-0.1gpL		pH7.0-0.03gpL
s*	Norm <s* g(s*)>	s*	Norm <s* g(s*)>	s*	Norm <s* g(s*)>	s*	Norm <s* g(s*)>
2.28	-0.829	2.05	-3.74	2.24	0.685	2.16	-7.92
2.29	-0.419	2.07	-1.93	2.26	0.496	2.17	-5.15
2.31	-0.267	2.08	-1.38	2.27	0.458	2.19	3.96
2.33	0.112	2.1	-2.04	2.29	1.71	2.2	1.4
2.34	0.037	2.11	-1.56	2.31	0.988	2.22	0.624
2.36	-0.254	2.13	-1.32	2.32	0.734	2.24	4.88
2.38	-0.124	2.15	0.00112	2.34	-0.482	2.25	2.86
2.4	-0.0735	2.16	-0.217	2.36	-0.0182	2.27	5.38
2.42	0.17	2.18	-1.03	2.38	-0.00726	2.29	3.67
2.43	0.102	2.2	-0.599	2.39	0.0423	2.3	2.96
2.45	-0.048	2.21	-0.454	2.41	0.122	2.32	5.2
2.47	-0.0134	2.23	-0.148	2.43	0.0867	2.34	3.33
2.49	-0.173	2.25	-0.221	2.45	0.074	2.36	2.64
2.51	-0.0681	2.27	-0.636	2.46	0.141	2.37	1.99
2.53	-0.0345	2.28	-0.363	2.48	0.0915	2.39	1.8
2.55	0.115	2.3	-0.272	2.5	-0.112	2.41	2.55
2.56	0.0785	2.32	-0.0557	2.52	-0.0586	2.43	1.92
2.58	0.0551	2.34	-0.135	2.54	-0.0218	2.44	3.02
2.6	0.039	2.35	-0.559	2.56	-0.0342	2.46	2.07
2.62	-0.0568	2.37	-0.343	2.58	0.0116	2.48	1.68
2.64	-0.0257	2.39	-0.61	2.59	-0.0952	2.5	2.47
2.66	-0.0987	2.41	-0.385	2.61	-0.0459	2.52	1.75
2.68	-0.0434	2.43	-0.303	2.63	-0.0754	2.54	2.72
2.7	-0.102	2.45	-0.171	2.65	-0.0337	2.55	1.83
2.72	-0.0392	2.46	-0.173	2.67	0.0758	2.57	2.04
2.74	-0.0771	2.48	-0.279	2.69	0.038	2.59	1.56
2.76	-0.0272	2.5	-0.208	2.71	0.205	2.61	2.15
2.78	-0.0887	2.52	-0.355	2.73	0.14	2.63	1.8
2.8	-0.0321	2.54	-0.233	2.75	0.14	2.65	1.57
2.83	-0.0827	2.56	-0.462	2.77	0.133	2.67	1.83
2.85	-0.0313	2.58	-0.283	2.79	0.13	2.69	1.56
2.87	-0.0798	2.6	-0.201	2.81	0.0271	2.71	2.37
2.89	-0.0284	2.62	0.0582	2.83	0.0977	2.73	1.67
2.91	-0.0428	2.64	-0.00328	2.86	0.0572	2.75	1.97
2.93	-0.00808	2.66	0.0462	2.88	0.111	2.77	1.31
2.96	-0.0306	2.68	0.0103	2.9	0.0658	2.79	0.975
2.98	0.00148	2.7	0.019	2.92	0.111	2.81	0.77
3	-0.0258	2.72	-0.0146	2.94	0.0177	2.83	0.913
3.02	0.00698	2.74	-0.00535	2.96	0.161	2.85	0.637
3.04	-0.015	2.76	-0.0312	2.98	0.139	2.87	0.62
3.07	0.0112	2.78	-0.0163	3.01	0.0831	2.89	0.407
3.09	-0.0143	2.81	-0.0324	3.03	0.105	2.92	0.208
3.11	0.0057	2.83	-0.0137	3.05	0.0136	2.94	0.189
3.14	0.0151	2.85	-0.0418	3.07	0.0535	2.96	0.383
3.16	0.0202	2.87	0.0157	3.1	0.0236	2.98	0.229
3.18	0.0244	2.89	-0.0294	3.12	0.0377	3	0.512
3.21	0.0291	2.92	0.0426	3.14	0.0482	3.03	0.284
3.23	0.0321	2.94	0.00292	3.17	0.0529	3.05	0.204
3.26	0.036	2.96	-0.00545	3.19	0.0596	3.07	0.17
3.28	0.038	2.98	-0.00753	3.21	0.0598	3.09	0.162
3.31	0.0408	3.01	-0.00556	3.24	0.0612	3.12	0.162
3.33	0.0422	3.03	-0.00345	3.26	0.0639	3.14	0.172
3.35	0.0441	3.05	0.000436	3.28	0.0647	3.16	0.191
3.38	0.045	3.08	0.00328	3.31	0.0678	3.19	0.21
3.41	0.0455	3.1	0.00842	3.33	0.0686	3.21	0.22
3.43	0.046	3.12	0.0105	3.36	0.0702	3.23	0.238
3.46	0.0464	3.15	0.0154	3.38	0.0718	3.26	0.239
3.48	0.0468	3.17	0.0177	3.41	0.0731	3.28	0.252
3.51	0.0471	3.2	0.0225	3.43	0.0745	3.3	0.268
3.53	0.0474	3.22	0.0274	3.46	0.0759	3.33	0.285
3.56	0.0478	3.24	0.0323	3.48	0.0777	3.35	0.299
3.59	0.0481	3.27	0.0369	3.51	0.0798	3.38	0.312
3.61	0.0485	3.29	0.0412	3.53	0.082	3.4	0.321
3.64	0.0488	3.32	0.0453	3.56	0.0843	3.43	0.328
3.67	0.0492	3.35	0.0491	3.59	0.0866	3.45	0.332
3.7	0.0496	3.37	0.0525	3.61	0.089	3.48	0.333
3.72	0.05	3.4	0.0558	3.64	0.0913	3.51	0.331
3.75	0.0505	3.42	0.0586	3.67	0.0939	3.53	0.329
3.78	0.051	3.45	0.0612	3.69	0.0965	3.56	0.325
3.81	0.0515	3.48	0.0635	3.72	0.0992	3.58	0.321
3.84	0.052	3.5	0.0655	3.75	0.102	3.61	0.315
3.87	0.0525	3.53	0.0671	3.78	0.105	3.64	0.308
3.9	0.053	3.56	0.0685	3.8	0.107	3.66	0.302
3.92	0.0535	3.58	0.0697	3.83	0.11	3.69	0.297
3.95	0.0539	3.61	0.0707	3.86	0.113	3.72	0.292
3.98	0.0543	3.64	0.0714	3.89	0.115	3.75	0.288
4.01	0.0546	3.67	0.072	3.92	0.117	3.77	0.284
4.04	0.0549	3.69	0.0724	3.95	0.119	3.8	0.28
4.07	0.0551	3.72	0.0726	3.98	0.121	3.83	0.277
4.1	0.0552	3.75	0.0727	4.01	0.123	3.86	0.274
4.13	0.0552	3.78	0.0727	4.03	0.125	3.89	0.273
4.17	0.0551	3.81	0.0726	4.06	0.126	3.91	0.273
4.2	0.0549	3.84	0.0725	4.09	0.127	3.94	0.274
4.23	0.0547	3.87	0.0723	4.12	0.129	3.97	0.278
4.26	0.0544	3.9	0.0721	4.16	0.13	4	0.283
4.29	0.0541	3.93	0.0719	4.19	0.131	4.03	0.291
4.32	0.0536	3.96	0.0717	4.22	0.132	4.06	0.299
4.36	0.0531	3.99	0.0716	4.25	0.133	4.09	0.309
4.39	0.0526	4.02	0.0716	4.28	0.134	4.12	0.32
4.42	0.0521	4.05	0.0716	4.31	0.134	4.15	0.332
4.46	0.0515	4.08	0.0717	4.34	0.135	4.18	0.343
4.49	0.051	4.11	0.072	4.38	0.136	4.21	0.356
4.52	0.0504	4.14	0.0725	4.41	0.137	4.24	0.368
4.56	0.0498	4.18	0.073	4.44	0.138	4.28	0.38
4.59	0.0492	4.21	0.0737	4.47	0.139	4.31	0.393
4.62	0.0487	4.24	0.0745	4.51	0.141	4.34	0.405
4.66	0.0482	4.27	0.0756	4.54	0.142	4.37	0.417
4.69	0.0477	4.31	0.0768	4.57	0.144	4.4	0.429
4.73	0.0473	4.34	0.0782	4.61	0.145	4.44	0.441
4.76	0.0469	4.37	0.0797	4.64	0.147	4.47	0.453
4.8	0.0466	4.41	0.0815	4.67	0.149	4.5	0.465
4.84	0.0464	4.44	0.0834	4.71	0.151	4.54	0.477
4.87	0.0462	4.47	0.0854	4.74	0.153	4.57	0.487
4.91	0.0461	4.51	0.0876	4.78	0.156	4.6	0.498
4.95	0.046	4.54	0.0898	4.81	0.158	4.64	0.508
4.98	0.046	4.58	0.0922	4.85	0.161	4.67	0.517
5.02	0.0461	4.61	0.0946	4.89	0.163	4.71	0.526
5.06	0.0462	4.65	0.0972	4.92	0.166	4.74	0.534
5.1	0.0464	4.68	0.0998	4.96	0.169	4.78	0.542
5.13	0.0466	4.72	0.102	4.99	0.172	4.81	0.55
5.17	0.0469	4.76	0.105	5.03	0.175	4.85	0.557
5.21	0.0472	4.79	0.108	5.07	0.178	4.88	0.565
5.25	0.0476	4.83	0.111	5.11	0.18	4.92	0.572
5.29	0.048	4.87	0.114	5.14	0.184	4.95	0.58
5.33	0.0484	4.9	0.116	5.18	0.187	4.99	0.587
5.37	0.0489	4.94	0.119	5.22	0.19	5.03	0.595
5.41	0.0495	4.98	0.122	5.26	0.193	5.06	0.602
5.45	0.05	5.02	0.125	5.3	0.196	5.1	0.609
5.49	0.0506	5.05	0.127	5.34	0.199	5.14	0.616
5.53	0.0513	5.09	0.13	5.38	0.202	5.18	0.623
5.57	0.0519	5.13	0.133	5.42	0.206	5.22	0.63
5.62	0.0526	5.17	0.135	5.46	0.209	5.25	0.637
5.66	0.0533	5.21	0.138	5.5	0.213	5.29	0.644
5.7	0.054	5.25	0.14	5.54	0.216	5.33	0.651
5.74	0.0547	5.29	0.143	5.58	0.22	5.37	0.657
5.79	0.0555	5.33	0.145	5.62	0.224	5.41	0.664
5.83	0.0563	5.37	0.148	5.66	0.227	5.45	0.671
5.87	0.0572	5.41	0.151	5.7	0.231	5.49	0.678
5.92	0.0581	5.46	0.153	5.74	0.235	5.53	0.685
5.96	0.0591	5.5	0.156	5.79	0.24	5.57	0.692
6.01	0.0602	5.54	0.159	5.83	0.244	5.61	0.698
6.05	0.0613	5.58	0.161	5.87	0.249	5.66	0.705
6.1	0.0625	5.63	0.164	5.92	0.253	5.7	0.711
6.14	0.0638	5.67	0.167	5.96	0.258	5.74	0.718
6.19	0.0651	5.71	0.17	6	0.263	5.78	0.724
6.23	0.0666	5.76	0.172	6.05	0.268	5.83	0.73
6.28	0.0681	5.8	0.175	6.09	0.273	5.87	0.737
6.33	0.0697	5.85	0.178	6.14	0.279	5.91	0.744
6.38	0.0714	5.89	0.182	6.18	0.284	5.96	0.751
6.42	0.0731	5.94	0.185	6.23	0.289	6	0.759
6.47	0.075	5.98	0.189	6.27	0.295	6.04	0.767
6.52	0.0771	6.03	0.192	6.32	0.301	6.09	0.775
6.57	0.0792	6.07	0.196	6.37	0.306	6.13	0.784
6.62	0.0814	6.12	0.2	6.41	0.312	6.18	0.794
6.67	0.0838	6.17	0.204	6.46	0.318	6.22	0.804
6.72	0.0863	6.21	0.209	6.51	0.324	6.27	0.815
6.77	0.0889	6.26	0.213	6.56	0.33	6.32	0.826
6.82	0.0917	6.31	0.217	6.61	0.337	6.36	0.837
6.87	0.0945	6.36	0.222	6.65	0.343	6.41	0.849
6.92	0.0975	6.41	0.227	6.7	0.349	6.46	0.861
6.97	0.101	6.46	0.232	6.75	0.356	6.51	0.873
7.03	0.104	6.51	0.237	6.8	0.363	6.55	0.885
7.08	0.107	6.56	0.242	6.85	0.369	6.6	0.899
7.13	0.11	6.61	0.248	6.9	0.376	6.65	0.913
7.18	0.114	6.66	0.254	6.95	0.383	6.7	0.927
7.24	0.118	6.71	0.26	7.01	0.391	6.75	0.942
7.29	0.121	6.76	0.266	7.06	0.398	6.8	0.957
7.35	0.125	6.81	0.273	7.11	0.406	6.85	0.972
7.4	0.129	6.86	0.279	7.16	0.414	6.9	0.987
7.46	0.134	6.92	0.286	7.22	0.422	6.95	1
7.51	0.138	6.97	0.293	7.27	0.431	7	1.02
7.57	0.143	7.02	0.3	7.32	0.44	7.05	1.03
7.63	0.148	7.08	0.307	7.38	0.449	7.11	1.05
7.68	0.152	7.13	0.315	7.43	0.459	7.16	1.06
7.74	0.158	7.18	0.322	7.49	0.469	7.21	1.07
7.8	0.163	7.24	0.33	7.54	0.479	7.27	1.08
7.86	0.169	7.3	0.339	7.6	0.49	7.32	1.1
7.92	0.175	7.35	0.347	7.65	0.501	7.37	1.11
7.98	0.181	7.41	0.356	7.71	0.512	7.43	1.12
8.04	0.187	7.46	0.365	7.77	0.524	7.48	1.13
8.1	0.194	7.52	0.374	7.82	0.536	7.54	1.14
8.16	0.201	7.58	0.383	7.88	0.549	7.59	1.15
8.22	0.209	7.64	0.393	7.94	0.562	7.65	1.16
8.28	0.217	7.7	0.403	8	0.576	7.71	1.17
8.34	0.225	7.76	0.414	8.06	0.591	7.76	1.19
8.4	0.234	7.82	0.424	8.12	0.606	7.82	1.2
8.47	0.243	7.88	0.435	8.18	0.621	7.88	1.21
8.53	0.253	7.94	0.447	8.24	0.637	7.94	1.22
8.59	0.263	8	0.459	8.3	0.654	8	1.23
8.66	0.274	8.06	0.471	8.36	0.671	8.05	1.24
8.72	0.285	8.12	0.484	8.42	0.689	8.11	1.25
8.79	0.297	8.18	0.497	8.48	0.707	8.17	1.26
8.85	0.31	8.24	0.511	8.55	0.726	8.23	1.27
8.92	0.323	8.31	0.526	8.61	0.746	8.29	1.28
8.99	0.337	8.37	0.541	8.67	0.766	8.36	1.29
9.05	0.353	8.44	0.556	8.74	0.788	8.42	1.3
9.12	0.368	8.5	0.573	8.8	0.81	8.48	1.32
9.19	0.385	8.57	0.59	8.87	0.832	8.54	1.33
9.26	0.403	8.63	0.607	8.93	0.856	8.61	1.34
9.33	0.422	8.7	0.626	9	0.881	8.67	1.36
9.4	0.441	8.76	0.645	9.06	0.906	8.73	1.37
9.47	0.462	8.83	0.665	9.13	0.932	8.8	1.38
9.54	0.484	8.9	0.686	9.2	0.958	8.86	1.4
9.61	0.507	8.97	0.708	9.27	0.985	8.93	1.41
9.68	0.531	9.04	0.731	9.33	1.01	8.99	1.42
9.76	0.557	9.11	0.754	9.4	1.04	9.06	1.43
9.83	0.584	9.18	0.779	9.47	1.07	9.13	1.44
9.9	0.611	9.25	0.804	9.54	1.1	9.2	1.45
9.98	0.64	9.32	0.83	9.61	1.13	9.26	1.46
10.1	0.671	9.39	0.858	9.68	1.16	9.33	1.47
10.1	0.702	9.46	0.886	9.76	1.19	9.4	1.47
10.2	0.735	9.53	0.914	9.83	1.22	9.47	1.48
10.3	0.768	9.61	0.944	9.9	1.24	9.54	1.48
10.4	0.803	9.68	0.974	9.97	1.27	9.61	1.49
10.4	0.838	9.75	1	10	1.3	9.68	1.49
10.5	0.875	9.83	1.04	10.1	1.33	9.75	1.49
10.6	0.912	9.91	1.07	10.2	1.36	9.83	1.48
10.7	0.949	9.98	1.1	10.3	1.38	9.9	1.48
10.8	0.987	10.1	1.13	10.3	1.41	9.97	1.47
10.8	1.03	10.1	1.17	10.4	1.43	10	1.46
10.9	1.06	10.2	1.2	10.5	1.45	10.1	1.45
11	1.1	10.3	1.23	10.6	1.47	10.2	1.44
11.1	1.14	10.4	1.26	10.7	1.49	10.3	1.42
11.2	1.18	10.4	1.29	10.7	1.51	10.3	1.41
11.2	1.21	10.5	1.32	10.8	1.52	10.4	1.39
11.3	1.25	10.6	1.35	10.9	1.54	10.5	1.38
11.4	1.29	10.7	1.38	11	1.55	10.6	1.36
11.5	1.32	10.8	1.41	11.1	1.55	10.7	1.34
11.6	1.35	10.9	1.44	11.1	1.56	10.7	1.31
11.7	1.39	10.9	1.46	11.2	1.56	10.8	1.29
11.8	1.42	11	1.48	11.3	1.56	10.9	1.27
11.8	1.44	11.1	1.5	11.4	1.56	11	1.24
11.9	1.47	11.2	1.52	11.5	1.55	11.1	1.21
12	1.49	11.3	1.54	11.6	1.54	11.1	1.19
12.1	1.51	11.4	1.55	11.6	1.53	11.2	1.16
12.2	1.53	11.5	1.56	11.7	1.51	11.3	1.13
12.3	1.55	11.5	1.57	11.8	1.5	11.4	1.1
12.4	1.56	11.6	1.58	11.9	1.48	11.5	1.07
12.5	1.57	11.7	1.58	12	1.46	11.6	1.04
12.6	1.58	11.8	1.58	12.1	1.43	11.6	1.01
12.7	1.59	11.9	1.57	12.2	1.41	11.7	0.984
12.8	1.59	12	1.57	12.3	1.38	11.8	0.954
12.9	1.59	12.1	1.56	12.3	1.35	11.9	0.924
13	1.58	12.2	1.55	12.4	1.32	12	0.894
13.1	1.58	12.3	1.53	12.5	1.28	12.1	0.863
13.2	1.57	12.4	1.52	12.6	1.25	12.2	0.833
13.3	1.56	12.5	1.5	12.7	1.21	12.3	0.802
13.3	1.54	12.6	1.47	12.8	1.18	12.3	0.772
13.4	1.53	12.6	1.45	12.9	1.14	12.4	0.742
13.6	1.51	12.7	1.42	13	1.1	12.5	0.712
13.7	1.49	12.8	1.39	13.1	1.06	12.6	0.683
13.8	1.47	12.9	1.36	13.2	1.03	12.7	0.655
13.9	1.44	13	1.33	13.3	0.987	12.8	0.628
14	1.41	13.1	1.3	13.4	0.95	12.9	0.601
14.1	1.39	13.2	1.26	13.5	0.913	13	0.575
14.2	1.36	13.3	1.23	13.6	0.876	13.1	0.55
14.3	1.32	13.4	1.19	13.7	0.84	13.2	0.526
14.4	1.29	13.6	1.16	13.8	0.805	13.3	0.502
14.5	1.26	13.7	1.12	13.9	0.771	13.4	0.48
14.6	1.22	13.8	1.08	14	0.737	13.5	0.458
14.7	1.19	13.9	1.04	14.1	0.705	13.6	0.437
14.8	1.15	14	1.01	14.2	0.675	13.7	0.417
14.9	1.12	14.1	0.971	14.3	0.645	13.8	0.399
15	1.08	14.2	0.935	14.4	0.617	13.9	0.382
15.2	1.05	14.3	0.9	14.5	0.59	14	0.367
15.3	1.01	14.4	0.865	14.6	0.565	14.1	0.353
15.4	0.977	14.5	0.831	14.7	0.541	14.2	0.34
15.5	0.942	14.6	0.798	14.8	0.519	14.3	0.328
15.6	0.907	14.7	0.767	14.9	0.498	14.4	0.318
15.7	0.874	14.9	0.736	15.1	0.478	14.5	0.309
15.9	0.84	15	0.706	15.2	0.46	14.6	0.3
16	0.808	15.1	0.678	15.3	0.442	14.7	0.293
16.1	0.777	15.2	0.651	15.4	0.426	14.8	0.286
16.2	0.746	15.3	0.625	15.5	0.41	14.9	0.279
16.3	0.717	15.4	0.6	15.6	0.396	15.1	0.273
16.5	0.688	15.5	0.577	15.7	0.382	15.2	0.267
16.6	0.66	15.7	0.555	15.9	0.369	15.3	0.262
16.7	0.634	15.8	0.534	16	0.357	15.4	0.258
16.8	0.608	15.9	0.514	16.1	0.346	15.5	0.254
17	0.584	16	0.496	16.2	0.335	15.6	0.251
17.1	0.561	16.2	0.478	16.3	0.326	15.7	0.248
17.2	0.539	16.3	0.462	16.4	0.317	15.9	0.246
17.3	0.517	16.4	0.446	16.6	0.308	16	0.244
17.5	0.497	16.5	0.431	16.7	0.3	16.1	0.241
17.6	0.478	16.7	0.418	16.8	0.292	16.2	0.238
17.7	0.46	16.8	0.404	16.9	0.284	16.3	0.235
17.9	0.443	16.9	0.392	17.1	0.277	16.5	0.231
18	0.426	17	0.38	17.2	0.27	16.6	0.227
18.1	0.411	17.2	0.369	17.3	0.263	16.7	0.223
18.3	0.396	17.3	0.359	17.4	0.256	16.8	0.219
18.4	0.382	17.4	0.349	17.6	0.25	16.9	0.214
18.5	0.369	17.6	0.34	17.7	0.243	17.1	0.209
18.7	0.357	17.7	0.331	17.8	0.237	17.2	0.204
18.8	0.345	17.8	0.323	18	0.231	17.3	0.198
19	0.333	18	0.315	18.1	0.225	17.4	0.193
19.1	0.323	18.1	0.307	18.2	0.22	17.6	0.187
19.2	0.313	18.3	0.3	18.4	0.214	17.7	0.18
19.4	0.303	18.4	0.293	18.5	0.209	17.8	0.173
19.5	0.294	18.5	0.286	18.6	0.204	18	0.165
19.7	0.285	18.7	0.28	18.8	0.198	18.1	0.156
19.8	0.276	18.8	0.273	18.9	0.193	18.2	0.146
20	0.268	19	0.267	19.1	0.188	18.4	0.136
20.1	0.261	19.1	0.261	19.2	0.183	18.5	0.126
20.3	0.253	19.3	0.256	19.3	0.177	18.6	0.115
20.4	0.246	19.4	0.25	19.5	0.172	18.8	0.105
20.6	0.239	19.6	0.245	19.6	0.167	18.9	0.0943
20.7	0.232	19.7	0.24	19.8	0.161	19.1	0.0842
20.9	0.225	19.9	0.235	19.9	0.156	19.2	0.0744
21	0.219	20	0.23	20.1	0.15	19.3	0.0649
21.2	0.213	20.2	0.226	20.2	0.145	19.5	0.0557
21.4	0.207	20.3	0.221	20.4	0.14	19.6	0.0468
21.5	0.201	20.5	0.217	20.5	0.134	19.8	0.0383
21.7	0.195	20.6	0.212	20.7	0.129	19.9	0.0301
21.9	0.189	20.8	0.208	20.8	0.123	20.1	0.0225
22	0.184	21	0.204	21	0.118	20.2	0.0157
22.2	0.178	21.1	0.2	21.1	0.113	20.4	0.0098
22.3	0.173	21.3	0.196	21.3	0.107	20.5	0.00499
22.5	0.168	21.4	0.192	21.4	0.102	20.7	0.0014
22.7	0.163	21.6	0.188	21.6	0.0965	20.8	-0.000856
22.9	0.158	21.8	0.184	21.8	0.0913	21	-0.0017
23	0.153	21.9	0.18	21.9	0.0862	21.1	-0.00117
23.2	0.149	22.1	0.176	22.1	0.0813	21.3	0.000655
23.4	0.144	22.3	0.172	22.2	0.0765	21.4	0.00356
23.5	0.14	22.4	0.169	22.4	0.0718	21.6	0.00733
23.7	0.135	22.6	0.165	22.6	0.0673	21.8	0.0117
23.9	0.131	22.8	0.161	22.7	0.0629	21.9	0.0165
24.1	0.128	23	0.157	22.9	0.0586	22.1	0.0216
24.3	0.124	23.1	0.153	23.1	0.0545	22.2	0.0268
24.4	0.12	23.3	0.149	23.2	0.0506	22.4	0.0321
24.6	0.117	23.5	0.145	23.4	0.0469	22.6	0.0374
24.8	0.113	23.7	0.141	23.6	0.0434	22.7	0.0428
25	0.11	23.9	0.137	23.8	0.0402	22.9	0.0483
25.2	0.107	24	0.133	23.9	0.0371	23.1	0.054
25.4	0.104	24.2	0.129	24.1	0.0344	23.3	0.0597
25.6	0.101	24.4	0.125	24.3	0.0319	23.4	0.0654
25.8	0.0985	24.6	0.12	24.5	0.0296	23.6	0.071
25.9	0.0958	24.8	0.116	24.7	0.0276	23.8	0.0764
26.1	0.0932	25	0.112	24.8	0.0258	23.9	0.0815
26.3	0.0907	25.2	0.108	25	0.0242	24.1	0.0862
26.5	0.0882	25.4	0.104	25.2	0.0229	24.3	0.0906
26.7	0.0859	25.6	0.0995	25.4	0.0218	24.5	0.0945
26.9	0.0836	25.8	0.0954	25.6	0.0209	24.7	0.0981
27.1	0.0814	26	0.0915	25.8	0.0204	24.8	0.102
27.3	0.0793	26.1	0.0876	26	0.0201	25	0.105
27.5	0.0772	26.4	0.084	26.1	0.0201	25.2	0.109
27.7	0.0752	26.6	0.0805	26.3	0.0205	25.4	0.113
28	0.0733	26.8	0.0773	26.5	0.0213	25.6	0.117
28.2	0.0714	27	0.0743	26.7	0.0224	25.8	0.122
28.4	0.0695	27.2	0.0716	26.9	0.0239	26	0.128
28.6	0.0677	27.4	0.0692	27.1	0.0257	26.2	0.134
28.8	0.0659	27.6	0.067	27.3	0.0277	26.4	0.14
29	0.0642	27.8	0.0652	27.5	0.0301	26.5	0.148
29.2	0.0625	28	0.0636	27.7	0.0326	26.7	0.155
29.5	0.0609	28.2	0.0622	27.9	0.0354	26.9	0.163
29.7	0.0594	28.4	0.0611	28.1	0.0383	27.1	0.17
29.9	0.0579	28.7	0.0603	28.4	0.0414	27.3	0.177
30.1	0.0565	28.9	0.0596	28.6	0.0445	27.5	0.184
30.3	0.0552	29.1	0.0592	28.8	0.0476	27.7	0.19
30.6	0.054	29.3	0.0589	29	0.0507	28	0.195
30.8	0.0528	29.6	0.0588	29.2	0.0537	28.2	0.199
31	0.0518	29.8	0.0587	29.4	0.0566	28.4	0.202
31.3	0.0508	30	0.0588	29.6	0.0593	28.6	0.203
31.5	0.0498	30.2	0.059	29.9	0.0619	28.8	0.204
31.7	0.0489	30.5	0.0592	30.1	0.0643	29	0.203
32	0.048	30.7	0.0594	30.3	0.0664	29.2	0.2
32.2	0.0472	30.9	0.0596	30.5	0.0681	29.4	0.195
32.5	0.0465	31.2	0.0598	30.7	0.0695	29.6	0.189
32.7	0.0458	31.4	0.0599	31	0.0705	29.9	0.18
32.9	0.0452	31.7	0.06	31.2	0.071	30.1	0.17
33.2	0.0446	31.9	0.06	31.4	0.0711	30.3	0.157
33.4	0.044	32.1	0.0598	31.7	0.0708	30.5	0.142
33.7	0.0435	32.4	0.0596	31.9	0.07	30.8	0.126
33.9	0.0431	32.6	0.0593	32.1	0.0688	31	0.107
34.2	0.0426	32.9	0.0589	32.4	0.0673	31.2	0.0869
34.5	0.0422	33.1	0.0584	32.6	0.0654	31.4	0.0655
34.7	0.0418	33.4	0.0579	32.8	0.0632	31.7	0.0431
35	0.0414	33.7	0.0573	33.1	0.0608	31.9	0.0201
35.2	0.0409	33.9	0.0566	33.3	0.0583	32.1	-0.00314
35.5	0.0405	34.2	0.0559	33.6	0.0556	32.4	-0.0263
35.8	0.0401	34.4	0.0552	33.8	0.0529	32.6	-0.0492
36	0.0396	34.7	0.0544	34.1	0.0501	32.9	-0.0715
36.3	0.0391	35	0.0536	34.3	0.0473	33.1	-0.0933
36.6	0.0386	35.2	0.0528	34.6	0.0445	33.4	-0.114
36.8	0.0381	35.5	0.0519	34.8	0.0418	33.6	-0.134
37.1	0.0376	35.8	0.051	35.1	0.0392	33.8	-0.153
37.4	0.0371	36	0.0502	35.4	0.0366	34.1	-0.17
37.7	0.0365	36.3	0.0492	35.6	0.0342	34.4	-0.187
38	0.036	36.6	0.0483	35.9	0.032	34.6	-0.201
38.2	0.0354	36.9	0.0473	36.1	0.03	34.9	-0.214
38.5	0.0348	37.2	0.0463	36.4	0.0282	35.1	-0.225
38.8	0.0342	37.5	0.0453	36.7	0.0267	35.4	-0.235
39.1	0.0336	37.7	0.0442	36.9	0.0255	35.6	-0.242
39.4	0.033	38	0.0431	37.2	0.0244	35.9	-0.248
39.7	0.0324	38.3	0.042	37.5	0.0237	36.2	-0.252
40	0.0318	38.6	0.0408	37.8	0.0231	36.4	-0.254
40.3	0.0312	38.9	0.0395	38.1	0.0227	36.7	-0.255
40.6	0.0306	39.2	0.0382	38.3	0.0225	37	-0.254
40.9	0.0301	39.5	0.0368	38.6	0.0224	37.2	-0.253
41.2	0.0296	39.8	0.0353	38.9	0.0224	37.5	-0.251
41.5	0.0291	40.1	0.0338	39.2	0.0225	37.8	-0.248
41.8	0.0286	40.4	0.0323	39.5	0.0226	38.1	-0.245
42.1	0.0282	40.7	0.0307	39.8	0.0227	38.4	-0.242
42.5	0.0278	41.1	0.029	40.1	0.0229	38.6	-0.24
42.8	0.0275	41.4	0.0274	40.4	0.0231	38.9	-0.237
43.1	0.0272	41.7	0.0257	40.7	0.0233	39.2	-0.234
43.4	0.0269	42	0.0241	41	0.0234	39.5	-0.232
43.7	0.0266	42.3	0.0224	41.3	0.0236	39.8	-0.23
44.1	0.0264	42.7	0.0208	41.6	0.0238	40.1	-0.228
44.4	0.0262	43	0.0192	41.9	0.0239	40.4	-0.227
44.7	0.0261	43.3	0.0177	42.2	0.024	40.7	-0.227
45.1	0.0259	43.6	0.0162	42.5	0.0241	41	-0.227
45.4	0.0258	44	0.0147	42.8	0.0241	41.3	-0.228
45.8	0.0257	44.3	0.0134	43.1	0.0241	41.6	-0.23
46.1	0.0256	44.7	0.0121	43.4	0.0239	41.9	-0.232
46.4	0.0255	45	0.0109	43.8	0.0238	42.2	-0.236
46.8	0.0254	45.3	0.00977	44.1	0.0236	42.5	-0.24
47.1	0.0253	45.7	0.00876	44.4	0.0233	42.8	-0.245
47.5	0.0252	46	0.00784	44.7	0.023	43.2	-0.25
47.8	0.0251	46.4	0.00701	45.1	0.0227	43.5	-0.256
48.2	0.0249	46.7	0.00628	45.4	0.0224	43.8	-0.261
48.6	0.0247	47.1	0.00564	45.7	0.0221	44.1	-0.267
48.9	0.0245	47.5	0.00508	46.1	0.0218	44.4	-0.273
49.3	0.0243	47.8	0.00459	46.4	0.0216	44.8	-0.279
49.7	0.0241	48.2	0.00418	46.8	0.0213	45.1	-0.285
50	0.0239	48.6	0.00383	47.1	0.0211	45.4	-0.29
50.4	0.0236	48.9	0.00353	47.5	0.0209	45.8	-0.295
50.8	0.0233	49.3	0.00328	47.8	0.0207	46.1	-0.301
51.2	0.023	49.7	0.00307	48.2	0.0204	46.5	-0.305
51.6	0.0226	50.1	0.00291	48.5	0.0202	46.8	-0.31
51.9	0.0223	50.5	0.00277	48.9	0.0199	47.1	-0.315
52.3	0.0219	50.9	0.00267	49.2	0.0196	47.5	-0.32
52.7	0.0216	51.2	0.00259	49.6	0.0193	47.8	-0.324
53.1	0.0212	51.6	0.00253	50	0.0189	48.2	-0.329
53.5	0.0208	52	0.00248	50.3	0.0185	48.6	-0.333
53.9	0.0204	52.4	0.00245	50.7	0.018	48.9	-0.338
54.3	0.02	52.8	0.00243	51.1	0.0174	49.3	-0.343
54.7	0.0197	53.2	0.00242	51.5	0.0167	49.6	-0.347
55.1	0.0193	53.6	0.00241	51.8	0.016	50	-0.353
55.6	0.0189	54.1	0.00242	52.2	0.0151	50.4	-0.358
56	0.0186	54.5	0.00243	52.6	0.0142	50.7	-0.364
56.4	0.0183	54.9	0.00245	53	0.0131	51.1	-0.371
56.8	0.0179	55.3	0.00249	53.4	0.0118	51.5	-0.378
57.2	0.0176	55.7	0.00255	53.8	0.0105	51.9	-0.385
57.7	0.0173	56.2	0.00263	54.2	0.00898	52.3	-0.394
58.1	0.0171	56.6	0.00273	54.6	0.00737	52.7	-0.402
58.5	0.0168	57	0.00287	55	0.00566	53	-0.411
59	0.0165	57.5	0.00303	55.4	0.00388	53.4	-0.42
59.4	0.0163	57.9	0.00324	55.8	0.00204	53.8	-0.43
59.9	0.016	58.4	0.00349	56.2	0.000178	54.2	-0.439
60.3	0.0158	58.8	0.00377	56.6	-0.00168	54.6	-0.448
60.8	0.0156	59.3	0.00409	57	-0.00352	55	-0.457
61.2	0.0154	59.7	0.00446	57.5	-0.0053	55.4	-0.465
61.7	0.0152	60.2	0.00486	57.9	-0.00701	55.8	-0.472
62.1	0.015	60.6	0.0053	58.3	-0.00861	56.3	-0.479
62.6	0.0148	61.1	0.00578	58.7	-0.0101	56.7	-0.485
63.1	0.0145	61.6	0.0063	59.2	-0.0114	57.1	-0.489
63.5	0.0143	62	0.00685	59.6	-0.0125	57.5	-0.493
64	0.0141	62.5	0.00744	60	-0.0134	57.9	-0.495
64.5	0.0139	63	0.00806	60.5	-0.014	58.4	-0.495
65	0.0137	63.5	0.0087	60.9	-0.0144	58.8	-0.494
65.5	0.0135	64	0.00937	61.4	-0.0145	59.2	-0.491
66	0.0133	64.4	0.0101	61.8	-0.0143	59.7	-0.487
66.5	0.0132	64.9	0.0108	62.3	-0.0138	60.1	-0.48
67	0.013	65.4	0.0115	62.8	-0.013	60.6	-0.472
67.5	0.0128	65.9	0.0122	63.2	-0.0118	61	-0.462
68	0.0127	66.4	0.0129	63.7	-0.0104	61.5	-0.45
68.5	0.0126	67	0.0136	64.2	-0.0087	61.9	-0.437
69	0.0125	67.5	0.0142	64.6	-0.00676	62.4	-0.423
69.5	0.0124	68	0.0149	65.1	-0.00462	62.8	-0.407
70	0.0123	68.5	0.0155	65.6	-0.0023	63.3	-0.39
70.5	0.0123	69	0.0161	66.1	0.000155	63.8	-0.372
71.1	0.0123	69.6	0.0167	66.6	0.00271	64.2	-0.353
71.6	0.0123	70.1	0.0173	67.1	0.00534	64.7	-0.333
72.1	0.0123	70.6	0.0178	67.6	0.00801	65.2	-0.313
72.7	0.0124	71.2	0.0182	68	0.0107	65.7	-0.292
73.2	0.0125	71.7	0.0187	68.6	0.0133	66.1	-0.271
73.8	0.0126	72.3	0.019	69.1	0.0159	66.6	-0.25
74.3	0.0128	72.8	0.0194	69.6	0.0183	67.1	-0.229
74.9	0.013	73.4	0.0197	70.1	0.0206	67.6	-0.209
75.4	0.0131	74	0.0199	70.6	0.0228	68.1	-0.188
76	0.0133	74.5	0.0201	71.1	0.0248	68.6	-0.168
76.6	0.0136	75.1	0.0202	71.6	0.0265	69.1	-0.148
77.2	0.0138	75.7	0.0203	72.2	0.0281	69.6	-0.129
77.7	0.014	76.3	0.0204	72.7	0.0294	70.2	-0.111
78.3	0.0142	76.8	0.0204	73.2	0.0305	70.7	-0.094
78.9	0.0144	77.4	0.0203	73.8	0.0313	71.2	-0.0776
79.5	0.0146	78	0.0202	74.3	0.0319	71.7	-0.0621
80.1	0.0148	78.6	0.0201	74.9	0.0323	72.3	-0.0476
80.7	0.015	79.2	0.0199	75.4	0.0325	72.8	-0.034
81.3	0.0151	79.8	0.0197	76	0.0326	73.3	-0.0214
81.9	0.0152	80.4	0.0194	76.6	0.0324	73.9	-0.00981
82.5	0.0152	81.1	0.0191	77.1	0.0321	74.4	0.000851
83.1	0.0153	81.7	0.0187	77.7	0.0317	75	0.0105
83.8	0.0152	82.3	0.0183	78.3	0.0313	75.5	0.0193
84.4	0.0152	82.9	0.0178	78.8	0.0307	76.1	0.027
85	0.015	83.6	0.0173	79.4	0.0301	76.6	0.0339
85.7	0.0149	84.2	0.0168	80	0.0295	77.2	0.0398
86.3	0.0147	84.9	0.0162	80.6	0.0289	77.8	0.0448
86.9	0.0144	85.5	0.0156	81.2	0.0282	78.4	0.0489
87.6	0.0141	86.2	0.0149	81.8	0.0277	78.9	0.0522
88.3	0.0137	86.8	0.0142	82.4	0.0271	79.5	0.0548
88.9	0.0133	87.5	0.0135	83	0.0266	80.1	0.0565
89.6	0.0129	88.2	0.0128	83.6	0.0262	80.7	0.0577
90.3	0.0124	88.8	0.012	84.2	0.0258	81.3	0.0581
90.9	0.0119	89.5	0.0112	84.9	0.0256	81.9	0.058
91.6	0.0114	90.2	0.0104	85.5	0.0253	82.5	0.0573
92.3	0.0108	90.9	0.00962	86.1	0.0252	83.1	0.0562
93	0.0102	91.6	0.00883	86.7	0.0251	83.7	0.0546
93.7	0.00959	92.3	0.00803	87.4	0.0251	84.3	0.0525
94.4	0.00896	93	0.00725	88	0.0252	85	0.0502
95.1	0.00832	93.7	0.00649	88.7	0.0253	85.6	0.0475
95.8	0.00767	94.4	0.00574	89.3	0.0254	86.2	0.0445
96.5	0.00702	95.2	0.00501	90	0.0256	86.9	0.0413
97.2	0.00637	95.9	0.00432	90.7	0.0258	87.5	0.0378
98	0.00572	96.6	0.00366	91.3	0.026	88.2	0.0343
98.7	0.00507	97.4	0.00303	92	0.0263	88.8	0.0306
99.5	0.00443	98.1	0.00245	92.7	0.0265	89.5	0.0269
100	0.0038	98.9	0.0019	93.4	0.0267	90.1	0.0232
101	0.00319	99.6	0.0014	94.1	0.0269	90.8	0.0194
102	0.00259	100	0.000949	94.8	0.0271	91.5	0.0157
102	0.002	101	0.000536	95.5	0.0272	92.1	0.012
103	0.00143	102	0.000165	96.2	0.0273	92.8	0.0085
104	0.000879	103	-0.000165	96.9	0.0274	93.5	0.00508
105	0.000346	104	-0.000457	97.6	0.0274	94.2	0.00183
106	-0.000168	104	-0.000714	98.3	0.0273	94.9	-0.00122
106	-0.000664	105	-0.000939	99	0.0273	95.6	-0.00405
107	-0.00114	106	-0.00114	99.8	0.0271	96.3	-0.00661
108	-0.0016	107	-0.00131	101	0.027	97	-0.00888
109	-0.00204	108	-0.00146	101	0.0267	97.7	-0.0108
110	-0.00246	108	-0.0016	102	0.0265	98.4	-0.0124
110	-0.00286	109	-0.00173	103	0.0262	99.2	-0.0137
111	-0.00325	110	-0.00185	104	0.0258	99.9	-0.0145
112	-0.00362	111	-0.00196	104	0.0254	101	-0.0149
113	-0.00398	112	-0.00208	105	0.025	101	-0.0149
114	-0.00432	113	-0.0022	106	0.0245	102	-0.0145
115	-0.00465	113	-0.00233	107	0.0239	103	-0.0136
115	-0.00496	114	-0.00246	107	0.0234	104	-0.0123
116	-0.00526	115	-0.00261	108	0.0228	104	-0.0105
117	-0.00555	116	-0.00278	109	0.0221	105	-0.0083
118	-0.00582	117	-0.00296	110	0.0214	106	-0.00567
119	-0.00608	118	-0.00315	111	0.0207	107	-0.00262
120	-0.00633	119	-0.00336	111	0.0199	108	0.000841
121	-0.00657	120	-0.00359	112	0.0191	108	0.00469
122	-0.00679	121	-0.00383	113	0.0183	109	0.00892
123	-0.007	122	-0.00408	114	0.0174	110	0.0135
123	-0.0072	122	-0.00435	115	0.0165	111	0.0184
124	-0.00739	123	-0.00463	116	0.0155	112	0.0236
125	-0.00756	124	-0.00492	116	0.0145	112	0.0291
126	-0.00772	125	-0.00521	117	0.0134	113	0.0348
127	-0.00786	126	-0.00551	118	0.0123	114	0.0407
128	-0.00799	127	-0.00581	119	0.0112	115	0.0468
129	-0.00811	128	-0.00612	120	0.00996	116	0.053
130	-0.00821	129	-0.00642	121	0.0087	117	0.0593
131	-0.00829	130	-0.00672	122	0.00739	117	0.0656
132	-0.00836	131	-0.00701	123	0.00602	118	0.0721
133	-0.00841	132	-0.0073	123	0.0046	119	0.0785
134	-0.00845	133	-0.00757	124	0.00314	120	0.085
135	-0.00847	134	-0.00784	125	0.00163	121	0.0914
136	-0.00848	135	-0.00809	126	7.7e-05	122	0.0978
137	-0.00847	136	-0.00832	127	-0.00151	123	0.104
138	-0.00845	137	-0.00854	128	-0.00313	124	0.11
139	-0.00841	138	-0.00874	129	-0.00477	125	0.116
140	-0.00836	139	-0.00893	130	-0.00642	126	0.122
141	-0.00829	141	-0.00909	131	-0.00807	126	0.128
142	-0.00821	142	-0.00923	132	-0.00972	127	0.134
143	-0.00812	143	-0.00934	133	-0.0113	128	0.139
144	-0.00802	144	-0.00943	134	-0.0129	129	0.145
146	-0.00791	145	-0.0095	135	-0.0144	130	0.15
147	-0.00779	146	-0.00954	136	-0.0159	131	0.154
148	-0.00765	147	-0.00955	137	-0.0173	132	0.159
149	-0.00752	148	-0.00954	138	-0.0185	133	0.163
150	-0.00737	149	-0.00949	139	-0.0197	134	0.167
151	-0.00722	151	-0.00942	140	-0.0207	135	0.171
152	-0.00707	152	-0.00932	141	-0.0216	136	0.174
153	-0.00691	153	-0.00919	142	-0.0223	137	0.177
154	-0.00674	154	-0.00903	143	-0.0228	138	0.179
156	-0.00658	155	-0.00884	144	-0.0231	139	0.181
157	-0.00641	156	-0.00863	145	-0.0232	140	0.183
158	-0.00625	158	-0.00839	146	-0.0232	141	0.184
159	-0.00608	159	-0.00812	147	-0.0228	142	0.185
160	-0.00592	160	-0.00783	148	-0.0223	143	0.185
162	-0.00575	161	-0.00751	150	-0.0215	144	0.185
163	-0.00559	163	-0.00717	151	-0.0205	145	0.185
164	-0.00543	164	-0.00681	152	-0.0192	147	0.184
165	-0.00527	165	-0.00643	153	-0.0177	148	0.183
166	-0.00512	166	-0.00603	154	-0.016	149	0.181
168	-0.00496	168	-0.00561	155	-0.014	150	0.179
169	-0.00481	169	-0.00518	156	-0.0118	151	0.176
170	-0.00466	170	-0.00474	157	-0.00937	152	0.173
172	-0.00452	171	-0.00428	159	-0.00676	153	0.17
173	-0.00438	173	-0.00382	160	-0.00396	154	0.166
174	-0.00424	174	-0.00334	161	-0.000979	155	0.162
175	-0.0041	175	-0.00287	162	0.00216	157	0.158
177	-0.00396	177	-0.00239	163	0.00544	158	0.154
178	-0.00383	178	-0.00191	165	0.00886	159	0.149
179	-0.0037	179	-0.00142	166	0.0124	160	0.144
181	-0.00357	181	-0.000943	167	0.016	161	0.139
182	-0.00344	182	-0.000465	168	0.0197	162	0.133
183	-0.00331	184	1e-05	169	0.0234	164	0.128
185	-0.00318	185	0.000479	171	0.0272	165	0.122
186	-0.00304	186	0.000942	172	0.031	166	0.117
188	-0.00291	188	0.0014	173	0.0348	167	0.111
189	-0.00278	189	0.00185	175	0.0385	169	0.106
190	-0.00264	191	0.00228	176	0.0422	170	0.1
192	-0.0025	192	0.00271	177	0.0459	171	0.0948
193	-0.00236	194	0.00313	178	0.0494	172	0.0895
195	-0.00221	195	0.00354	180	0.0529	174	0.0845
196	-0.00206	197	0.00393	181	0.0563	175	0.0796
198	-0.00191	198	0.00432	182	0.0595	176	0.075
199	-0.00175	200	0.00469	184	0.0626	177	0.0707
201	-0.00159	201	0.00505	185	0.0655	179	0.0666
202	-0.00142	203	0.00539	186	0.0683	180	0.0629
204	-0.00125	204	0.00573	188	0.0709	181	0.0595
205	-0.00107	206	0.00605	189	0.0733	183	0.0566
207	-0.000888	208	0.00636	191	0.0755	184	0.054
208	-0.0007	209	0.00666	192	0.0775	185	0.0518
210	-0.000508	211	0.00694	193	0.0794	187	0.0501
211	-0.000311	212	0.00722	195	0.081	188	0.0488
213	-0.00011	214	0.00748	196	0.0824	190	0.0479
215	9.44e-05	216	0.00774	198	0.0836	191	0.0475
216	0.000303	217	0.00798	199	0.0846	192	0.0475
218	0.000514	219	0.00821	201	0.0854	194	0.048
219	0.000728	221	0.00844	202	0.086	195	0.0489
221	0.000943	222	0.00865	204	0.0864	197	0.0501
223	0.00116	224	0.00886	205	0.0867	198	0.0518
224	0.00138	226	0.00906	207	0.0867	200	0.0538
226	0.0016	227	0.00925	208	0.0866	201	0.0562
228	0.00182	229	0.00943	210	0.0864	203	0.0589
229	0.00203	231	0.00961	211	0.086	204	0.0619
231	0.00225	233	0.00978	213	0.0855	206	0.0651
233	0.00246	235	0.00994	214	0.0848	207	0.0686
235	0.00267	236	0.0101	216	0.0841	209	0.0723
236	0.00287	238	0.0103	218	0.0832	210	0.0762
238	0.00308	240	0.0104	219	0.0823	212	0.0802
240	0.00327	242	0.0105	221	0.0813	213	0.0843
242	0.00346	244	0.0107	222	0.0802	215	0.0885
244	0.00365	246	0.0108	224	0.079	216	0.0927
245	0.00383	247	0.0109	226	0.0778	218	0.097
247	0.004	249	0.0111	227	0.0766	220	0.101
249	0.00416	251	0.0112	229	0.0754	221	0.106
251	0.00432	253	0.0113	231	0.0741	223	0.11
253	0.00446	255	0.0114	233	0.0728	225	0.114
255	0.0046	257	0.0116	234	0.0715	226	0.118
257	0.00474	259	0.0117	236	0.0702	228	0.122
259	0.00486	261	0.0118	238	0.0689	230	0.126
261	0.00497	263	0.0119	239	0.0676	231	0.13
262	0.00508	265	0.012	241	0.0664	233	0.134
264	0.00517	267	0.0121	243	0.0651	235	0.137
266	0.00526	269	0.0122	245	0.0638	236	0.141
268	0.00534	271	0.0123	247	0.0626	238	0.144
270	0.00541	273	0.0124	248	0.0614	240	0.148
272	0.00547	275	0.0125	250	0.0602	242	0.151
274	0.00552	278	0.0126	252	0.0591	243	0.154
277	0.00557	280	0.0127	254	0.0579	245	0.157
279	0.0056	282	0.0127	256	0.0568	247	0.159
281	0.00563	284	0.0128	258	0.0557	249	0.162
283	0.00565	286	0.0129	260	0.0546	251	0.164
285	0.00566	288	0.013	262	0.0535	253	0.167
287	0.00567	291	0.0131	263	0.0525	254	0.169
289	0.00566	293	0.0131	265	0.0515	256	0.171
291	0.00565	295	0.0132	267	0.0505	258	0.173
294	0.00564	297	0.0133	269	0.0495	260	0.174
296	0.00562	300	0.0133	271	0.0485	262	0.176
298	0.00559	302	0.0134	273	0.0476	264	0.177
300	0.00556	304	0.0135	275	0.0467	266	0.179
302	0.00552	307	0.0135	277	0.0457	268	0.18
305	0.00547	309	0.0136	279	0.0449	270	0.181
307	0.00543	311	0.0136	282	0.044	272	0.182
309	0.00537	314	0.0137	284	0.0431	274	0.183
312	0.00532	316	0.0137	286	0.0423	276	0.184
314	0.00526	318	0.0138	288	0.0414	278	0.184
316	0.0052	321	0.0138	290	0.0406	280	0.185
319	0.00514	323	0.0138	292	0.0398	282	0.185
321	0.00507	326	0.0139	294	0.039	284	0.186
323	0.005	328	0.0139	296	0.0383	286	0.186
326	0.00493	331	0.0139	299	0.0375	288	0.186
328	0.00486	333	0.0139	301	0.0368	291	0.186
331	0.00479	336	0.014	303	0.0361	293	0.186
333	0.00472	339	0.014	305	0.0354	295	0.186
336	0.00465	341	0.014	308	0.0347	297	0.185
338	0.00458	344	0.014	310	0.034	299	0.185
341	0.00451	346	0.014	312	0.0333	301	0.185
343	0.00444	349	0.014	314	0.0327	304	0.184
346	0.00437	352	0.014	317	0.0321	306	0.184
349	0.0043	354	0.014	319	0.0315	308	0.183
351	0.00423	357	0.014	321	0.0309	310	0.183
354	0.00417	360	0.0141	324	0.0303	313	0.182
356	0.0041	363	0.0141	326	0.0297	315	0.181
359	0.00404	365	0.0141	329	0.0291	317	0.181
362	0.00398	368	0.0141	331	0.0286	320	0.18
365	0.00392	371	0.0141	333	0.0281	322	0.179
367	0.00387	374	0.0141	336	0.0275	324	0.179
370	0.00381	377	0.0141	338	0.027	327	0.178
373	0.00376	380	0.0141	341	0.0265	329	0.177
376	0.00371	383	0.0141	343	0.026	332	0.176
378	0.00366	386	0.0141	346	0.0256	334	0.175
381	0.00362	388	0.0141	348	0.0251	337	0.174
384	0.00358	391	0.0141	351	0.0246	339	0.174
387	0.00353	394	0.0141	354	0.0242	342	0.173
390	0.0035	397	0.0141	356	0.0238	344	0.172
393	0.00346	401	0.0141	359	0.0233	347	0.171
396	0.00342	404	0.0141	362	0.0229	349	0.17
399	0.00339	407	0.0141	364	0.0225	352	0.17
402	0.00336	410	0.0141	367	0.0221	354	0.169
405	0.00333	413	0.0142	370	0.0218	357	0.168
408	0.00331	416	0.0142	372	0.0214	360	0.167
411	0.00328	419	0.0142	375	0.021	362	0.166
414	0.00326	423	0.0142	378	0.0207	365	0.166
417	0.00323	426	0.0143	381	0.0203	368	0.165
420	0.00321	429	0.0143	383	0.02	370	0.164
423	0.0032	432	0.0144	386	0.0197	373	0.163
426	0.00318	436	0.0144	389	0.0194	376	0.163
430	0.00316	439	0.0144	392	0.0191	379	0.162
433	0.00315	442	0.0145	395	0.0188	382	0.162
436	0.00314	446	0.0146	398	0.0185	384	0.161
439	0.00313	449	0.0146	401	0.0183	387	0.16
443	0.00312	453	0.0147	404	0.018	390	0.16
446	0.00311	456	0.0147	407	0.0177	393	0.159
449	0.0031	460	0.0148	410	0.0175	396	0.159
453	0.0031	463	0.0149	413	0.0173	399	0.158
456	0.00309	467	0.015	416	0.0171	402	0.158
459	0.00309	470	0.015	419	0.0168	405	0.157
463	0.00309	474	0.0151	422	0.0166	408	0.157
466	0.00309	478	0.0152	425	0.0164	411	0.157
470	0.00309	481	0.0153	428	0.0163	414	0.156
473	0.00309	485	0.0154	431	0.0161	417	0.156
477	0.0031	489	0.0155	435	0.0159	420	0.156
480	0.0031	492	0.0156	438	0.0157	423	0.156
484	0.00311	496	0.0157	441	0.0156	426	0.156
488	0.00312	500	0.0158	444	0.0155	429	0.156
491	0.00312	504	0.0159	448	0.0153	432	0.156
495	0.00314	508	0.0161	451	0.0152	436	0.155
499	0.00315	512	0.0162	454	0.0151	439	0.156
503	0.00316	515	0.0163	458	0.015	442	0.156
506	0.00318	519	0.0164	461	0.0149	445	0.156
510	0.00319	523	0.0165	464	0.0148	449	0.156
514	0.00321	527	0.0167	468	0.0147	452	0.156
518	0.00323	531	0.0168	471	0.0146	455	0.156
522	0.00325	536	0.0169	475	0.0145	459	0.156
526	0.00327	540	0.0171	478	0.0144	462	0.157
529	0.00329	544	0.0172	482	0.0144	465	0.157
533	0.00331	548	0.0173	485	0.0143	469	0.157
537	0.00334	552	0.0175	489	0.0143	472	0.158
541	0.00336	556	0.0176	492	0.0142	476	0.158
546	0.00339	561	0.0178	496	0.0142	479	0.158
550	0.00342	565	0.0179	500	0.0142	483	0.159
554	0.00345	569	0.018	503	0.0141	486	0.159
558	0.00348	574	0.0182	507	0.0141	490	0.16
562	0.00351	578	0.0183	511	0.0141	494	0.16
566	0.00354	583	0.0184	515	0.0141	497	0.161
571	0.00357	587	0.0186	518	0.0141	501	0.161
575	0.00361	591	0.0187	522	0.0141	505	0.162
579	0.00364	596	0.0189	526	0.0141	508	0.162
583	0.00368	601	0.0189	530	0.0141	512	0.163
588	0.00371	605	0.019	534	0.0141	516	0.163
592	0.00375	610	0.0191	538	0.0141	520	0.164
597	0.00379	615	0.0191	542	0.0141	524	0.164
601	0.00383	619	0.0193	546	0.0141	528	0.164
606	0.00387	624	0.0193	550	0.0141	531	0.164
610	0.00391	629	0.0195	554	0.0142	535	0.165
615	0.00395	634	0.0196	558	0.0142	539	0.165
619	0.00399	638	0.0195	562	0.0142	543	0.166
624	0.00403	643	0.0197	566	0.0142	547	0.167
629	0.00407	648	0.0198	571	0.0143	551	0.168
633	0.00411	653	0.0199	575	0.0143	555	0.168
638	0.00415	658	0.0201	579	0.0143	560	0.168
643	0.00419	663	0.02	583	0.0144	564	0.169
648	0.00424	668	0.0201	588	0.0144	568	0.17
653	0.00428	674	0.0201	592	0.0144	572	0.171
657	0.00432	679	0.0202	596	0.0145	576	0.171
662	0.00436	684	0.0204	601	0.0145	581	0.172
667	0.00441	689	0.0202	605	0.0145	585	0.173
672	0.00445	694	0.0204	610	0.0145	589	0.173
677	0.00449	700	0.0204	614	0.0145	593	0.173
682	0.00453	705	0.0206	619	0.0149	598	0.174
688	0.00458	711	0.0206	623	0.0149	602	0.174
693	0.00462	716	0.0207	628	0.0149	607	0.175
698	0.00466	722	0.0208	632	0.0151	611	0.174
703	0.00463	727	0.0209	637	0.0151	616	0.175
708	0.00467	733	0.021	642	0.0153	620	0.174
714	0.00472	738	0.0209	647	0.0153	625	0.175
719	0.00469	744	0.0211	651	0.0151	629	0.175
724	0.00473	750	0.0208	656	0.0152	634	0.17
730	0.0047	755	0.021	661	0.0152	639	0.17
735	0.00474	761	0.0208	666	0.0152	644	0.167
741	0.00478	767	0.0209	671	0.0152	648	0.167
746	0.00476	773	0.0211	676	0.015	653	0.166
752	0.0048	779	0.0212	681	0.015	658	0.167
758	0.00481	785	0.0209	686	0.015	663	0.168
763	0.00485	791	0.021	691	0.0152	668	0.168
769	0.00485	797	0.021	696	0.0152	673	0.17
775	0.00489	803	0.0211	701	0.0151	678	0.17
781	0.00493	809	0.0214	706	0.0152	683	0.168
786	0.00496	815	0.0215	711	0.0156	688	0.168
792	0.005	822	0.0223	717	0.0156	693	0.168
798	0.00506	828	0.0225	722	0.0161	698	0.166
804	0.0051	834	0.024	727	0.0161	703	0.166
810	0.00516	841	0.0242	733	0.016	708	0.162
816	0.0052			738	0.016	713	0.162
822	0.00528			744	0.0157	719	0.154
829	0.00533			749	0.0158	724	0.136
835	0.00535			755	0.0158	729	0.136
841	0.0054			760	0.0153
847	0.00545			766	0.0153
854	0.00549			771	0.016
860	0.00549			777	0.0161
867	0.00553			783	0.0149
873	0.00553			789	0.015
880	0.00557			794	0.016
886	0.00559			800	0.0167
893	0.00564			806	0.0168
900	0.00571			812	0.0172
906	0.00575			818	0.0173
913	0.00582			824	0.0216
920	0.00587			830	0.0217
927	0.00575
934	0.00579
941	0.00574
948	0.00579
955	0.00549
962	0.00554

## Sheet: pH7.5
pH7.5-1gpL		pH7.5-0.3gpL		pH7.5-0.1gpL		pH7.5-0.03gpL
s*	Norm <s* g(s*)>	s*	Norm <s* g(s*)>	s*	norm s*<g(s*)>	s*	norm s*<g(s*)>
1.83	0.0891	1.83	-0.316	1.71	7.6	1.83	-9.87
1.84	0.389	1.84	-0.184	1.72	5.3	1.85	-20.6
1.86	0.106	1.86	1.3	1.74	4.39	1.86	-21.5
1.87	0.132	1.88	0.822	1.75	-3.39	1.88	-7.96
1.89	1.12	1.89	0.635	1.76	-0.898	1.89	-3.66
1.91	0.681	1.91	0.575	1.78	-0.946	1.91	-13.3
1.92	0.523	1.92	0.379	1.79	-0.648	1.93	-13.7
1.94	0.068	1.94	0.527	1.81	-0.635	1.94	-12.6
1.95	0.147	1.96	0.447	1.82	-3.32	1.96	-5.12
1.97	0.0948	1.97	-0.0674	1.84	-2.01	1.97	-4.26
1.99	0.0754	1.99	0.035	1.85	-1.76	1.99	1.08
2.01	-0.0301	2	0.0669	1.87	-1.23	2	0.818
2.02	0.0456	2.02	-0.0526	1.89	-1.05	2.02	-6.72
2.04	0.374	2.04	-0.0121	1.9	-1.04	2.04	-7.18
2.06	0.248	2.06	0.0917	1.92	-0.367	2.05	-6.69
2.07	0.68	2.07	0.0622	1.93	-0.476	2.07	-3.13
2.09	0.443	2.09	0.257	1.95	-0.508	2.09	-3.48
2.11	0.352	2.11	0.224	1.97	-0.968	2.1	-2.62
2.13	0.211	2.12	0.4	1.98	-0.669	2.12	-1.63
2.15	0.227	2.14	0.328	2	-0.458	2.14	1.98
2.16	0.155	2.16	0.341	2.02	1.2	2.16	1.63
2.18	0.181	2.18	0.301	2.03	0.659	2.17	3.06
2.2	0.121	2.2	0.264	2.05	-0.516	2.19	2.57
2.22	0.152	2.22	0.248	2.07	-0.0467	2.21	1.65
2.24	0.125	2.23	0.19	2.08	-1.12	2.23	1.72
2.26	0.142	2.25	0.19	2.1	-0.518	2.24	0.417
2.28	0.117	2.27	0.195	2.12	-1.01	2.26	0.509
2.3	0.477	2.29	0.187	2.14	-0.649	2.28	-1.73
2.32	0.331	2.31	0.247	2.16	-0.522	2.3	-0.896
2.33	0.305	2.33	0.221	2.17	-0.346	2.32	-3.36
2.35	0.276	2.35	0.363	2.19	-0.0929	2.34	-2.13
2.37	0.223	2.37	0.321	2.21	-0.071	2.36	-2.62
2.39	0.229	2.39	0.376	2.23	-0.118	2.37	-1.76
2.42	0.144	2.41	0.324	2.25	-0.0481	2.39	0.484
2.44	0.149	2.43	0.171	2.27	-0.49	2.41	0.3
2.46	0.0971	2.45	-0.146	2.28	-0.306	2.43	2.03
2.48	0.292	2.47	-0.0879	2.3	-0.874	2.45	1.91
2.5	0.226	2.49	-0.0919	2.32	-0.609	2.47	2.92
2.52	0.133	2.51	-0.0462	2.34	-1.1	2.49	2.97
2.54	0.15	2.53	0.195	2.36	-0.885	2.51	3.96
2.56	0.106	2.55	0.159	2.38	-0.68	2.53	1.93
2.58	0.107	2.57	0.133	2.4	-0.58	2.55	0.937
2.61	0.109	2.59	0.101	2.42	0.698	2.57	-0.0676
2.63	0.107	2.62	0.0916	2.44	0.0187	2.59	0.239
2.65	0.106	2.64	0.0886	2.46	-0.0523	2.62	0.309
2.67	0.105	2.66	0.0873	2.48	-0.077	2.64	0.316
2.7	0.105	2.68	0.0929	2.5	-0.0922	2.66	0.272
2.72	0.0978	2.71	0.0969	2.53	-0.0854	2.68	0.233
2.74	0.0944	2.73	0.102	2.55	-0.0921	2.7	0.197
2.77	0.0946	2.75	0.105	2.57	-0.0822	2.72	0.141
2.79	0.0933	2.77	0.102	2.59	-0.0773	2.75	0.037
2.81	0.0927	2.8	0.101	2.61	-0.0669	2.77	-0.0749
2.84	0.092	2.82	0.0994	2.63	-0.0569	2.79	-0.125
2.86	0.0911	2.84	0.0996	2.65	-0.0874	2.81	-0.119
2.88	0.09	2.87	0.1	2.68	-0.079	2.84	-0.128
2.91	0.0886	2.89	0.1	2.7	-0.0679	2.86	-0.141
2.93	0.0872	2.92	0.101	2.72	-0.0556	2.88	-0.152
2.96	0.0856	2.94	0.1	2.74	-0.0437	2.91	-0.16
2.98	0.0843	2.96	0.1	2.77	-0.0313	2.93	-0.168
3.01	0.083	2.99	0.0995	2.79	-0.0191	2.95	-0.175
3.04	0.0819	3.01	0.099	2.81	-0.00689	2.98	-0.185
3.06	0.081	3.04	0.099	2.84	0.00477	3	-0.19
3.09	0.0801	3.06	0.0989	2.86	0.0157	3.02	-0.193
3.11	0.0793	3.09	0.0987	2.89	0.0246	3.05	-0.196
3.14	0.0784	3.12	0.098	2.91	0.0348	3.07	-0.203
3.17	0.0775	3.14	0.0968	2.93	0.0432	3.1	-0.21
3.19	0.0764	3.17	0.0951	2.96	0.0498	3.12	-0.217
3.22	0.0753	3.19	0.0929	2.98	0.0551	3.15	-0.221
3.25	0.074	3.22	0.0907	3.01	0.0587	3.17	-0.219
3.28	0.0726	3.25	0.0886	3.03	0.0608	3.2	-0.213
3.3	0.071	3.28	0.0865	3.06	0.0618	3.23	-0.2
3.33	0.0695	3.3	0.0845	3.08	0.0623	3.25	-0.179
3.36	0.0678	3.33	0.0824	3.11	0.0622	3.28	-0.152
3.39	0.0661	3.36	0.0802	3.14	0.0624	3.31	-0.119
3.42	0.0643	3.39	0.0779	3.16	0.063	3.33	-0.0903
3.45	0.0626	3.41	0.0756	3.19	0.0634	3.36	-0.0666
3.48	0.0609	3.44	0.0734	3.22	0.0646	3.39	-0.0465
3.5	0.0594	3.47	0.0712	3.24	0.0662	3.41	-0.0297
3.53	0.0581	3.5	0.0689	3.27	0.0685	3.44	-0.0122
3.56	0.0568	3.53	0.0665	3.3	0.0696	3.47	0.00922
3.59	0.0555	3.56	0.0637	3.33	0.0706	3.5	0.0363
3.63	0.0542	3.59	0.0606	3.35	0.0702	3.53	0.0726
3.66	0.0529	3.62	0.0573	3.38	0.0692	3.55	0.115
3.69	0.0516	3.65	0.0539	3.41	0.0671	3.58	0.162
3.72	0.0505	3.68	0.0508	3.44	0.0652	3.61	0.211
3.75	0.0495	3.71	0.0484	3.47	0.0627	3.64	0.261
3.78	0.0487	3.74	0.0466	3.5	0.0605	3.67	0.311
3.81	0.048	3.77	0.0455	3.52	0.0579	3.7	0.359
3.85	0.0475	3.81	0.0448	3.55	0.0547	3.73	0.404
3.88	0.0471	3.84	0.0444	3.58	0.0506	3.76	0.445
3.91	0.0468	3.87	0.0442	3.61	0.0457	3.79	0.481
3.95	0.0467	3.9	0.044	3.64	0.04	3.82	0.51
3.98	0.0466	3.93	0.0441	3.67	0.0337	3.85	0.532
4.01	0.0465	3.97	0.0444	3.71	0.0268	3.88	0.548
4.05	0.0464	4	0.0451	3.74	0.0193	3.91	0.558
4.08	0.0462	4.03	0.0461	3.77	0.0114	3.95	0.568
4.12	0.046	4.07	0.0473	3.8	0.00381	3.98	0.579
4.15	0.0458	4.1	0.0486	3.83	-0.00398	4.01	0.589
4.19	0.0455	4.14	0.0499	3.86	-0.0109	4.04	0.599
4.22	0.0453	4.17	0.0513	3.9	-0.0172	4.08	0.607
4.26	0.0451	4.2	0.0527	3.93	-0.0213	4.11	0.61
4.29	0.045	4.24	0.0545	3.96	-0.024	4.14	0.608
4.33	0.0449	4.28	0.0565	3.99	-0.0249	4.18	0.601
4.37	0.045	4.31	0.0588	4.03	-0.0241	4.21	0.59
4.4	0.045	4.35	0.0611	4.06	-0.0213	4.24	0.575
4.44	0.0451	4.38	0.0632	4.1	-0.0168	4.28	0.559
4.48	0.0452	4.42	0.0648	4.13	-0.0111	4.31	0.541
4.52	0.0453	4.46	0.0657	4.16	-0.00444	4.35	0.525
4.56	0.0454	4.49	0.0661	4.2	0.00298	4.38	0.511
4.59	0.0455	4.53	0.066	4.23	0.0114	4.42	0.5
4.63	0.0456	4.57	0.0657	4.27	0.0212	4.45	0.492
4.67	0.0458	4.61	0.0651	4.31	0.032	4.49	0.488
4.71	0.0461	4.65	0.0644	4.34	0.0438	4.53	0.489
4.75	0.0465	4.69	0.0634	4.38	0.0557	4.56	0.495
4.79	0.0471	4.72	0.0623	4.41	0.0678	4.6	0.505
4.83	0.048	4.76	0.0607	4.45	0.0793	4.64	0.518
4.87	0.0491	4.8	0.0589	4.49	0.0905	4.67	0.533
4.92	0.0503	4.84	0.0569	4.53	0.101	4.71	0.549
4.96	0.0517	4.88	0.0547	4.56	0.11	4.75	0.567
5	0.0531	4.93	0.0525	4.6	0.118	4.79	0.587
5.04	0.0546	4.97	0.0502	4.64	0.125	4.83	0.609
5.09	0.0562	5.01	0.0479	4.68	0.129	4.87	0.632
5.13	0.0577	5.05	0.0454	4.72	0.133	4.91	0.657
5.17	0.0593	5.09	0.0427	4.76	0.135	4.95	0.683
5.22	0.0608	5.13	0.0399	4.8	0.135	4.99	0.708
5.26	0.0622	5.18	0.037	4.84	0.135	5.03	0.734
5.3	0.0636	5.22	0.0343	4.88	0.134	5.07	0.76
5.35	0.065	5.26	0.032	4.92	0.132	5.11	0.786
5.4	0.0663	5.31	0.0301	4.96	0.13	5.15	0.81
5.44	0.0676	5.35	0.0288	5	0.129	5.19	0.832
5.49	0.0689	5.4	0.0277	5.05	0.128	5.23	0.851
5.53	0.0701	5.44	0.027	5.09	0.127	5.28	0.868
5.58	0.0712	5.49	0.0266	5.13	0.126	5.32	0.883
5.63	0.0722	5.53	0.0265	5.17	0.126	5.36	0.894
5.68	0.0731	5.58	0.0268	5.22	0.127	5.4	0.903
5.72	0.0738	5.63	0.0275	5.26	0.129	5.45	0.909
5.77	0.0743	5.67	0.0287	5.3	0.132	5.49	0.913
5.82	0.0747	5.72	0.0303	5.35	0.136	5.54	0.915
5.87	0.0749	5.77	0.0324	5.39	0.141	5.58	0.915
5.92	0.075	5.82	0.0347	5.44	0.147	5.63	0.914
5.97	0.075	5.87	0.0375	5.48	0.153	5.67	0.912
6.02	0.0749	5.92	0.0405	5.53	0.161	5.72	0.908
6.07	0.0748	5.96	0.0437	5.58	0.169	5.76	0.904
6.13	0.0746	6.01	0.0473	5.62	0.177	5.81	0.901
6.18	0.0744	6.06	0.0512	5.67	0.186	5.86	0.899
6.23	0.0742	6.12	0.0555	5.72	0.194	5.91	0.898
6.28	0.0741	6.17	0.0601	5.77	0.202	5.95	0.898
6.34	0.0741	6.22	0.065	5.81	0.209	6	0.898
6.39	0.074	6.27	0.0699	5.86	0.216	6.05	0.899
6.44	0.0739	6.32	0.0749	5.91	0.222	6.1	0.902
6.5	0.0739	6.38	0.0798	5.96	0.226	6.15	0.905
6.55	0.0739	6.43	0.0846	6.01	0.23	6.2	0.91
6.61	0.074	6.48	0.0894	6.06	0.233	6.25	0.915
6.67	0.0742	6.54	0.0941	6.11	0.235	6.3	0.92
6.72	0.0746	6.59	0.099	6.16	0.235	6.35	0.927
6.78	0.0751	6.65	0.104	6.21	0.234	6.4	0.935
6.84	0.0757	6.7	0.108	6.27	0.232	6.45	0.944
6.9	0.0765	6.76	0.113	6.32	0.23	6.51	0.955
6.95	0.0775	6.81	0.117	6.37	0.227	6.56	0.966
7.01	0.0787	6.87	0.122	6.43	0.223	6.61	0.979
7.07	0.0801	6.93	0.126	6.48	0.22	6.66	0.992
7.13	0.0817	6.99	0.13	6.53	0.216	6.72	1.01
7.19	0.0836	7.05	0.135	6.59	0.213	6.77	1.02
7.25	0.0857	7.1	0.139	6.64	0.211	6.83	1.04
7.32	0.0881	7.16	0.144	6.7	0.209	6.88	1.05
7.38	0.0908	7.22	0.149	6.75	0.208	6.94	1.07
7.44	0.0937	7.28	0.153	6.81	0.208	7	1.08
7.5	0.0969	7.34	0.158	6.87	0.21	7.05	1.09
7.57	0.101	7.41	0.163	6.93	0.213	7.11	1.11
7.63	0.105	7.47	0.169	6.98	0.217	7.17	1.12
7.7	0.109	7.53	0.174	7.04	0.223	7.22	1.14
7.76	0.114	7.59	0.18	7.1	0.23	7.28	1.15
7.83	0.12	7.66	0.187	7.16	0.239	7.34	1.17
7.9	0.126	7.72	0.194	7.22	0.249	7.4	1.18
7.96	0.132	7.79	0.201	7.28	0.26	7.46	1.2
8.03	0.139	7.85	0.209	7.34	0.273	7.52	1.22
8.1	0.147	7.92	0.218	7.4	0.286	7.58	1.23
8.17	0.155	7.98	0.227	7.47	0.301	7.64	1.25
8.24	0.165	8.05	0.237	7.53	0.317	7.71	1.27
8.31	0.175	8.12	0.248	7.59	0.334	7.77	1.29
8.38	0.186	8.18	0.259	7.65	0.352	7.83	1.3
8.45	0.198	8.25	0.272	7.72	0.371	7.89	1.32
8.52	0.211	8.32	0.285	7.78	0.39	7.96	1.34
8.59	0.225	8.39	0.299	7.85	0.41	8.02	1.36
8.67	0.24	8.46	0.314	7.91	0.431	8.09	1.38
8.74	0.256	8.53	0.331	7.98	0.452	8.15	1.4
8.81	0.274	8.6	0.348	8.05	0.474	8.22	1.42
8.89	0.293	8.67	0.367	8.12	0.496	8.29	1.43
8.96	0.314	8.75	0.387	8.18	0.518	8.35	1.45
9.04	0.336	8.82	0.409	8.25	0.542	8.42	1.47
9.12	0.36	8.89	0.432	8.32	0.566	8.49	1.49
9.19	0.386	8.97	0.457	8.39	0.591	8.56	1.51
9.27	0.414	9.04	0.483	8.46	0.616	8.63	1.53
9.35	0.443	9.12	0.511	8.53	0.643	8.7	1.55
9.43	0.475	9.2	0.541	8.6	0.67	8.77	1.57
9.51	0.508	9.27	0.573	8.67	0.698	8.84	1.59
9.59	0.544	9.35	0.607	8.75	0.728	8.91	1.61
9.67	0.582	9.43	0.643	8.82	0.758	8.98	1.62
9.76	0.621	9.51	0.68	8.89	0.791	9.05	1.64
9.84	0.663	9.59	0.72	8.97	0.824	9.13	1.66
9.92	0.707	9.67	0.762	9.04	0.859	9.2	1.67
10	0.753	9.75	0.805	9.12	0.895	9.28	1.69
10.1	0.801	9.83	0.851	9.2	0.932	9.35	1.71
10.2	0.85	9.91	0.898	9.27	0.971	9.43	1.72
10.3	0.901	9.99	0.946	9.35	1.01	9.5	1.73
10.4	0.954	10.1	0.996	9.43	1.05	9.58	1.75
10.4	1.01	10.2	1.05	9.51	1.09	9.66	1.76
10.5	1.06	10.2	1.1	9.59	1.14	9.74	1.77
10.6	1.12	10.3	1.15	9.67	1.18	9.81	1.78
10.7	1.18	10.4	1.21	9.75	1.23	9.89	1.8
10.8	1.23	10.5	1.26	9.83	1.27	9.97	1.81
10.9	1.29	10.6	1.31	9.91	1.32	10.1	1.81
11	1.34	10.7	1.37	10	1.37	10.1	1.82
11.1	1.4	10.8	1.42	10.1	1.41	10.2	1.82
11.2	1.45	10.9	1.47	10.2	1.46	10.3	1.83
11.3	1.51	11	1.52	10.2	1.5	10.4	1.83
11.4	1.56	11	1.57	10.3	1.55	10.5	1.83
11.5	1.61	11.1	1.61	10.4	1.59	10.6	1.82
11.6	1.65	11.2	1.66	10.5	1.63	10.6	1.82
11.7	1.69	11.3	1.7	10.6	1.67	10.7	1.81
11.8	1.73	11.4	1.73	10.7	1.71	10.8	1.8
11.9	1.77	11.5	1.77	10.8	1.75	10.9	1.79
12	1.8	11.6	1.79	10.9	1.78	11	1.78
12.1	1.82	11.7	1.82	11	1.81	11.1	1.76
12.2	1.85	11.8	1.84	11	1.84	11.2	1.74
12.3	1.86	11.9	1.85	11.1	1.86	11.3	1.72
12.4	1.87	12	1.86	11.2	1.88	11.3	1.69
12.5	1.88	12.1	1.87	11.3	1.89	11.4	1.67
12.6	1.88	12.2	1.87	11.4	1.9	11.5	1.64
12.7	1.88	12.3	1.87	11.5	1.91	11.6	1.61
12.8	1.87	12.4	1.86	11.6	1.91	11.7	1.58
12.9	1.86	12.5	1.84	11.7	1.91	11.8	1.54
13	1.84	12.6	1.82	11.8	1.9	11.9	1.5
13.1	1.82	12.7	1.8	11.9	1.89	12	1.47
13.2	1.79	12.8	1.77	12	1.87	12.1	1.43
13.3	1.76	12.9	1.74	12.1	1.85	12.2	1.39
13.5	1.72	13	1.7	12.2	1.82	12.3	1.34
13.6	1.68	13.2	1.66	12.3	1.79	12.4	1.3
13.7	1.64	13.3	1.62	12.4	1.76	12.5	1.26
13.8	1.6	13.4	1.57	12.5	1.72	12.6	1.21
13.9	1.55	13.5	1.53	12.6	1.68	12.7	1.17
14	1.5	13.6	1.48	12.7	1.63	12.8	1.12
14.2	1.45	13.7	1.42	12.8	1.58	12.9	1.08
14.3	1.39	13.8	1.37	12.9	1.53	13	1.03
14.4	1.34	13.9	1.32	13.1	1.48	13.1	0.984
14.5	1.29	14.1	1.26	13.2	1.42	13.2	0.94
14.6	1.23	14.2	1.21	13.3	1.37	13.3	0.896
14.8	1.18	14.3	1.15	13.4	1.31	13.4	0.853
14.9	1.12	14.4	1.1	13.5	1.25	13.5	0.811
15	1.07	14.5	1.04	13.6	1.19	13.7	0.769
15.1	1.02	14.7	0.99	13.7	1.13	13.8	0.728
15.3	0.965	14.8	0.938	13.8	1.08	13.9	0.688
15.4	0.915	14.9	0.888	14	1.02	14	0.649
15.5	0.867	15	0.839	14.1	0.962	14.1	0.611
15.7	0.82	15.2	0.793	14.2	0.907	14.2	0.575
15.8	0.775	15.3	0.748	14.3	0.854	14.3	0.541
15.9	0.732	15.4	0.705	14.4	0.803	14.5	0.508
16.1	0.691	15.5	0.664	14.5	0.754	14.6	0.477
16.2	0.652	15.7	0.626	14.7	0.707	14.7	0.448
16.3	0.614	15.8	0.589	14.8	0.662	14.8	0.421
16.5	0.579	15.9	0.555	14.9	0.619	14.9	0.395
16.6	0.546	16.1	0.523	15	0.579	15	0.371
16.8	0.515	16.2	0.492	15.2	0.542	15.2	0.35
16.9	0.485	16.3	0.464	15.3	0.506	15.3	0.33
17.1	0.457	16.5	0.438	15.4	0.473	15.4	0.312
17.2	0.431	16.6	0.414	15.6	0.442	15.5	0.296
17.3	0.407	16.7	0.391	15.7	0.414	15.7	0.28
17.5	0.384	16.9	0.37	15.8	0.387	15.8	0.266
17.6	0.362	17	0.351	15.9	0.362	15.9	0.253
17.8	0.343	17.2	0.333	16.1	0.34	16	0.24
17.9	0.324	17.3	0.316	16.2	0.318	16.2	0.229
18.1	0.307	17.5	0.301	16.3	0.299	16.3	0.22
18.2	0.29	17.6	0.287	16.5	0.281	16.4	0.211
18.4	0.275	17.7	0.274	16.6	0.264	16.6	0.203
18.6	0.261	17.9	0.262	16.8	0.248	16.7	0.196
18.7	0.248	18	0.251	16.9	0.234	16.8	0.189
18.9	0.236	18.2	0.241	17	0.221	17	0.183
19	0.224	18.3	0.231	17.2	0.208	17.1	0.176
19.2	0.214	18.5	0.222	17.3	0.197	17.3	0.17
19.4	0.204	18.7	0.214	17.5	0.186	17.4	0.163
19.5	0.194	18.8	0.206	17.6	0.176	17.5	0.156
19.7	0.186	19	0.198	17.8	0.167	17.7	0.149
19.9	0.177	19.1	0.191	17.9	0.158	17.8	0.142
20	0.17	19.3	0.185	18.1	0.15	18	0.135
20.2	0.163	19.4	0.179	18.2	0.143	18.1	0.128
20.4	0.156	19.6	0.173	18.4	0.136	18.3	0.121
20.5	0.15	19.8	0.167	18.5	0.13	18.4	0.114
20.7	0.144	19.9	0.162	18.7	0.124	18.6	0.107
20.9	0.138	20.1	0.157	18.8	0.119	18.7	0.1
21.1	0.133	20.3	0.152	19	0.115	18.9	0.0939
21.2	0.128	20.4	0.148	19.2	0.111	19	0.088
21.4	0.123	20.6	0.143	19.3	0.107	19.2	0.0822
21.6	0.119	20.8	0.139	19.5	0.105	19.3	0.0763
21.8	0.114	21	0.136	19.6	0.102	19.5	0.0705
22	0.11	21.1	0.132	19.8	0.1	19.6	0.0649
22.2	0.107	21.3	0.129	20	0.0987	19.8	0.0597
22.4	0.103	21.5	0.125	20.1	0.0975	20	0.0549
22.5	0.0997	21.7	0.122	20.3	0.0966	20.1	0.0507
22.7	0.0965	21.9	0.119	20.5	0.0959	20.3	0.047
22.9	0.0934	22	0.116	20.6	0.0952	20.4	0.0439
23.1	0.0905	22.2	0.113	20.8	0.0946	20.6	0.0412
23.3	0.0877	22.4	0.111	21	0.0939	20.8	0.039
23.5	0.0851	22.6	0.108	21.2	0.0932	20.9	0.0371
23.7	0.0826	22.8	0.106	21.3	0.0925	21.1	0.0355
23.9	0.0801	23	0.103	21.5	0.0916	21.3	0.034
24.1	0.0778	23.2	0.101	21.7	0.0905	21.5	0.0325
24.3	0.0756	23.4	0.0988	21.9	0.0893	21.6	0.0309
24.5	0.0735	23.6	0.0966	22.1	0.0878	21.8	0.0291
24.7	0.0715	23.7	0.0945	22.3	0.0861	22	0.0269
25	0.0696	23.9	0.0924	22.4	0.0841	22.2	0.0242
25.2	0.0678	24.1	0.0902	22.6	0.0818	22.3	0.0211
25.4	0.0661	24.3	0.0881	22.8	0.0792	22.5	0.0177
25.6	0.0645	24.6	0.0859	23	0.0762	22.7	0.014
25.8	0.063	24.8	0.0838	23.2	0.0729	22.9	0.00999
26	0.0616	25	0.0816	23.4	0.0693	23.1	0.00559
26.3	0.0602	25.2	0.0794	23.6	0.0653	23.3	0.000695
26.5	0.0589	25.4	0.0773	23.8	0.0611	23.4	-0.00478
26.7	0.0577	25.6	0.0751	24	0.0566	23.6	-0.0108
26.9	0.0565	25.8	0.0731	24.2	0.052	23.8	-0.0175
27.2	0.0554	26	0.071	24.4	0.0475	24	-0.0248
27.4	0.0543	26.2	0.069	24.6	0.0431	24.2	-0.0327
27.6	0.0533	26.5	0.0671	24.8	0.039	24.4	-0.0411
27.9	0.0523	26.7	0.0652	25	0.0351	24.6	-0.0501
28.1	0.0514	26.9	0.0634	25.2	0.0316	24.8	-0.0598
28.3	0.0505	27.1	0.0616	25.4	0.0285	25	-0.0701
28.6	0.0496	27.4	0.0599	25.6	0.0257	25.2	-0.081
28.8	0.0489	27.6	0.0583	25.9	0.0233	25.4	-0.0923
29.1	0.0481	27.8	0.0568	26.1	0.0213	25.6	-0.104
29.3	0.0474	28.1	0.0555	26.3	0.0197	25.8	-0.115
29.6	0.0467	28.3	0.0542	26.5	0.0185	26	-0.126
29.8	0.0461	28.5	0.0531	26.7	0.0177	26.2	-0.136
30.1	0.0455	28.8	0.052	27	0.0172	26.5	-0.145
30.3	0.0449	29	0.0511	27.2	0.0171	26.7	-0.154
30.6	0.0443	29.2	0.0504	27.4	0.0173	26.9	-0.161
30.8	0.0438	29.5	0.0497	27.6	0.0179	27.1	-0.168
31.1	0.0433	29.7	0.0492	27.9	0.0186	27.3	-0.173
31.4	0.0428	30	0.0487	28.1	0.0196	27.5	-0.177
31.6	0.0424	30.2	0.0482	28.3	0.0208	27.8	-0.179
31.9	0.0419	30.5	0.0479	28.6	0.022	28	-0.181
32.2	0.0415	30.7	0.0475	28.8	0.0232	28.2	-0.181
32.4	0.0411	31	0.0471	29.1	0.0242	28.4	-0.18
32.7	0.0407	31.3	0.0467	29.3	0.0249	28.7	-0.178
33	0.0403	31.5	0.0463	29.6	0.0252	28.9	-0.175
33.3	0.0399	31.8	0.0458	29.8	0.0249	29.1	-0.172
33.6	0.0395	32	0.0453	30.1	0.0242	29.4	-0.167
33.8	0.0391	32.3	0.0447	30.3	0.0229	29.6	-0.161
34.1	0.0386	32.6	0.0441	30.6	0.0211	29.9	-0.154
34.4	0.0382	32.9	0.0434	30.8	0.0189	30.1	-0.146
34.7	0.0377	33.1	0.0427	31.1	0.0162	30.3	-0.138
35	0.0372	33.4	0.0419	31.3	0.0132	30.6	-0.13
35.3	0.0367	33.7	0.041	31.6	0.00991	30.8	-0.123
35.6	0.0362	34	0.04	31.9	0.00636	31.1	-0.116
35.9	0.0357	34.3	0.039	32.1	0.00266	31.3	-0.111
36.2	0.0352	34.5	0.038	32.4	-0.00112	31.6	-0.107
36.5	0.0346	34.8	0.037	32.7	-0.0049	31.8	-0.105
36.8	0.0341	35.1	0.0359	32.9	-0.0086	32.1	-0.104
37.1	0.0335	35.4	0.0348	33.2	-0.0122	32.4	-0.105
37.5	0.033	35.7	0.0337	33.5	-0.0156	32.6	-0.108
37.8	0.0324	36	0.0326	33.8	-0.0187	32.9	-0.112
38.1	0.0319	36.3	0.0315	34.1	-0.0216	33.2	-0.117
38.4	0.0314	36.6	0.0304	34.3	-0.0241	33.4	-0.124
38.7	0.0309	36.9	0.0294	34.6	-0.0261	33.7	-0.132
39.1	0.0305	37.2	0.0285	34.9	-0.0277	34	-0.141
39.4	0.0301	37.5	0.0275	35.2	-0.0287	34.2	-0.15
39.7	0.0297	37.9	0.0266	35.5	-0.0293	34.5	-0.16
40.1	0.0293	38.2	0.0258	35.8	-0.0293	34.8	-0.171
40.4	0.029	38.5	0.025	36.1	-0.0288	35.1	-0.181
40.8	0.0287	38.8	0.0242	36.4	-0.028	35.4	-0.191
41.1	0.0285	39.1	0.0234	36.7	-0.0269	35.7	-0.201
41.5	0.0282	39.5	0.0227	37	-0.0256	35.9	-0.21
41.8	0.028	39.8	0.022	37.3	-0.0242	36.2	-0.218
42.2	0.0279	40.1	0.0212	37.6	-0.0228	36.5	-0.225
42.5	0.0277	40.5	0.0204	38	-0.0215	36.8	-0.23
42.9	0.0275	40.8	0.0196	38.3	-0.0203	37.1	-0.234
43.2	0.0274	41.1	0.0188	38.6	-0.0193	37.4	-0.235
43.6	0.0273	41.5	0.018	38.9	-0.0187	37.7	-0.235
44	0.0271	41.8	0.0172	39.2	-0.0185	38	-0.233
44.4	0.027	42.2	0.0163	39.6	-0.0188	38.3	-0.229
44.7	0.0268	42.5	0.0156	39.9	-0.0194	38.6	-0.224
45.1	0.0267	42.9	0.0148	40.2	-0.0205	39	-0.218
45.5	0.0265	43.2	0.0141	40.6	-0.022	39.3	-0.21
45.9	0.0263	43.6	0.0135	40.9	-0.0238	39.6	-0.203
46.3	0.026	44	0.0129	41.3	-0.026	39.9	-0.195
46.7	0.0258	44.3	0.0124	41.6	-0.0285	40.2	-0.186
47.1	0.0256	44.7	0.0121	41.9	-0.0312	40.6	-0.179
47.5	0.0253	45.1	0.0119	42.3	-0.034	40.9	-0.171
47.9	0.025	45.5	0.0118	42.7	-0.037	41.2	-0.165
48.3	0.0248	45.8	0.0118	43	-0.0401	41.6	-0.159
48.7	0.0245	46.2	0.0121	43.4	-0.0431	41.9	-0.155
49.1	0.0242	46.6	0.0124	43.7	-0.0459	42.2	-0.152
49.5	0.024	47	0.013	44.1	-0.0485	42.6	-0.151
49.9	0.0237	47.4	0.0137	44.5	-0.0509	42.9	-0.151
50.4	0.0235	47.8	0.0145	44.8	-0.053	43.3	-0.154
50.8	0.0233	48.2	0.0156	45.2	-0.0546	43.6	-0.158
51.2	0.0231	48.6	0.0168	45.6	-0.0559	44	-0.164
51.7	0.023	49	0.0182	46	-0.0566	44.3	-0.172
52.1	0.0229	49.4	0.0197	46.4	-0.0569	44.7	-0.181
52.5	0.0228	49.8	0.0213	46.8	-0.0567	45	-0.192
53	0.0227	50.2	0.023	47.1	-0.0559	45.4	-0.203
53.4	0.0227	50.7	0.0248	47.5	-0.0547	45.8	-0.214
53.9	0.0227	51.1	0.0267	47.9	-0.053	46.1	-0.226
54.3	0.0227	51.5	0.0285	48.3	-0.051	46.5	-0.237
54.8	0.0228	51.9	0.0304	48.7	-0.0487	46.9	-0.248
55.3	0.0229	52.4	0.0323	49.2	-0.0462	47.3	-0.258
55.7	0.023	52.8	0.0341	49.6	-0.0436	47.7	-0.267
56.2	0.0231	53.2	0.0358	50	-0.0409	48	-0.275
56.7	0.0232	53.7	0.0375	50.4	-0.0382	48.4	-0.281
57.2	0.0233	54.1	0.0391	50.8	-0.0356	48.8	-0.285
57.7	0.0235	54.6	0.0406	51.2	-0.0331	49.2	-0.287
58.2	0.0236	55	0.0421	51.7	-0.0308	49.6	-0.287
58.6	0.0238	55.5	0.0434	52.1	-0.0287	50	-0.285
59.1	0.0239	56	0.0446	52.5	-0.0268	50.4	-0.281
59.6	0.0241	56.4	0.0457	53	-0.0252	50.8	-0.274
60.2	0.0242	56.9	0.0466	53.4	-0.0239	51.2	-0.265
60.7	0.0244	57.4	0.0474	53.9	-0.0229	51.7	-0.253
61.2	0.0245	57.9	0.0481	54.3	-0.0222	52.1	-0.24
61.7	0.0246	58.4	0.0486	54.8	-0.0217	52.5	-0.224
62.2	0.0247	58.8	0.049	55.2	-0.0216	52.9	-0.207
62.8	0.0248	59.3	0.0493	55.7	-0.0218	53.3	-0.189
63.3	0.0249	59.8	0.0495	56.2	-0.0222	53.8	-0.171
63.8	0.025	60.3	0.0495	56.6	-0.0229	54.2	-0.151
64.4	0.025	60.8	0.0494	57.1	-0.0237	54.7	-0.132
64.9	0.025	61.3	0.0492	57.6	-0.0246	55.1	-0.112
65.5	0.025	61.9	0.0488	58.1	-0.0256	55.5	-0.0926
66	0.0249	62.4	0.0483	58.6	-0.0265	56	-0.0738
66.6	0.0249	62.9	0.0478	59	-0.0275	56.4	-0.0557
67.1	0.0248	63.4	0.0471	59.5	-0.0283	56.9	-0.0385
67.7	0.0246	63.9	0.0463	60	-0.029	57.4	-0.0222
68.3	0.0244	64.5	0.0453	60.5	-0.0295	57.8	-0.00694
68.9	0.0242	65	0.0443	61	-0.03	58.3	0.0072
69.5	0.0239	65.6	0.0431	61.6	-0.0302	58.8	0.0201
70	0.0235	66.1	0.0418	62.1	-0.0302	59.2	0.0318
70.6	0.0231	66.7	0.0404	62.6	-0.0301	59.7	0.042
71.2	0.0226	67.2	0.0389	63.1	-0.0297	60.2	0.0509
71.8	0.022	67.8	0.0373	63.6	-0.0292	60.7	0.0583
72.5	0.0214	68.3	0.0356	64.2	-0.0284	61.2	0.0645
73.1	0.0207	68.9	0.0339	64.7	-0.0275	61.7	0.0695
73.7	0.02	69.5	0.032	65.3	-0.0264	62.2	0.0736
74.3	0.0191	70.1	0.0302	65.8	-0.0251	62.7	0.0768
75	0.0183	70.7	0.0282	66.4	-0.0237	63.2	0.0794
75.6	0.0173	71.3	0.0262	66.9	-0.0221	63.7	0.0815
76.2	0.0163	71.8	0.0242	67.5	-0.0205	64.2	0.0831
76.9	0.0153	72.5	0.0221	68	-0.0188	64.7	0.0843
77.5	0.0142	73.1	0.02	68.6	-0.0171	65.3	0.0852
78.2	0.0131	73.7	0.0179	69.2	-0.0155	65.8	0.0858
78.9	0.012	74.3	0.0158	69.8	-0.014	66.3	0.0862
79.5	0.0109	74.9	0.0137	70.3	-0.0126	66.9	0.0864
80.2	0.00977	75.5	0.0116	70.9	-0.0113	67.4	0.0863
80.9	0.00865	76.2	0.0095	71.5	-0.0101	67.9	0.0861
81.6	0.00755	76.8	0.00745	72.1	-0.00913	68.5	0.0855
82.3	0.00648	77.4	0.00545	72.7	-0.00827	69.1	0.0845
83	0.00544	78.1	0.00351	73.3	-0.00757	69.6	0.0832
83.7	0.00445	78.7	0.00164	74	-0.00702	70.2	0.0814
84.4	0.00351	79.4	-0.000159	74.6	-0.00662	70.7	0.0792
85.1	0.00263	80.1	-0.00188	75.2	-0.00636	71.3	0.0765
85.8	0.00182	80.7	-0.00351	75.8	-0.00625	71.9	0.0733
86.5	0.00108	81.4	-0.00505	76.5	-0.00629	72.5	0.0695
87.3	0.000413	82.1	-0.00651	77.1	-0.00647	73.1	0.065
88	-0.000174	82.8	-0.00787	77.8	-0.0068	73.7	0.0596
88.8	-0.000679	83.5	-0.00913	78.4	-0.00726	74.2	0.0535
89.5	-0.0011	84.2	-0.0103	79.1	-0.00784	74.8	0.0465
90.3	-0.00144	84.9	-0.0113	79.7	-0.00854	75.5	0.0387
91.1	-0.00169	85.6	-0.0122	80.4	-0.00933	76.1	0.0301
91.8	-0.00186	86.3	-0.013	81.1	-0.0102	76.7	0.0207
92.6	-0.00195	87	-0.0137	81.7	-0.0111	77.3	0.0108
93.4	-0.00197	87.7	-0.0143	82.4	-0.012	77.9	0.000254
94.2	-0.00191	88.5	-0.0147	83.1	-0.0129	78.6	-0.0107
95	-0.00179	89.2	-0.015	83.8	-0.0138	79.2	-0.022
95.8	-0.00161	90	-0.0152	84.5	-0.0146	79.8	-0.0336
96.6	-0.00137	90.7	-0.0152	85.2	-0.0153	80.5	-0.0453
97.4	-0.00109	91.5	-0.0152	85.9	-0.016	81.1	-0.057
98.3	-0.000775	92.2	-0.015	86.7	-0.0166	81.8	-0.0686
99.1	-0.000429	93	-0.0147	87.4	-0.0171	82.5	-0.08
99.9	-6.27e-05	93.8	-0.0144	88.1	-0.0176	83.1	-0.091
101	0.000316	94.6	-0.0139	88.8	-0.018	83.8	-0.102
102	0.000697	95.4	-0.0134	89.6	-0.0183	84.5	-0.112
103	0.00107	96.1	-0.0128	90.3	-0.0185	85.2	-0.121
103	0.00143	97	-0.0121	91.1	-0.0186	85.8	-0.13
104	0.00177	97.8	-0.0114	91.9	-0.0187	86.5	-0.138
105	0.00208	98.6	-0.0107	92.6	-0.0186	87.2	-0.145
106	0.00234	99.4	-0.00987	93.4	-0.0184	87.9	-0.15
107	0.00256	100	-0.00906	94.2	-0.0181	88.7	-0.155
108	0.00273	101	-0.00825	95	-0.0177	89.4	-0.158
109	0.00284	102	-0.00743	95.8	-0.0172	90.1	-0.161
110	0.00288	103	-0.00661	96.6	-0.0165	90.8	-0.161
111	0.00285	104	-0.00582	97.4	-0.0157	91.6	-0.16
112	0.00276	104	-0.00505	98.2	-0.0148	92.3	-0.158
113	0.00259	105	-0.00432	99	-0.0138	93	-0.154
113	0.00235	106	-0.00363	99.9	-0.0127	93.8	-0.149
114	0.00203	107	-0.00299	101	-0.0114	94.6	-0.142
115	0.00165	108	-0.00241	102	-0.0101	95.3	-0.134
116	0.0012	109	-0.0019	102	-0.00862	96.1	-0.124
117	0.000692	110	-0.00145	103	-0.00705	96.9	-0.113
118	0.000128	111	-0.00108	104	-0.00536	97.7	-0.0998
119	-0.000484	112	-0.000797	105	-0.00355	98.5	-0.0854
120	-0.00114	113	-0.000597	106	-0.00162	99.2	-0.0696
121	-0.00182	114	-0.000487	107	0.000437	100	-0.0524
122	-0.00253	115	-0.000471	108	0.00262	101	-0.0339
123	-0.00325	115	-0.00055	109	0.00491	102	-0.0142
125	-0.00397	116	-0.000727	109	0.00731	103	0.00661
126	-0.0047	117	-0.001	110	0.00981	103	0.0284
127	-0.00541	118	-0.00138	111	0.0124	104	0.0511
128	-0.00611	119	-0.00185	112	0.015	105	0.0744
129	-0.00678	120	-0.00243	113	0.0177	106	0.0983
130	-0.00742	121	-0.0031	114	0.0205	107	0.122
131	-0.00802	122	-0.00388	115	0.0232	108	0.147
132	-0.00859	123	-0.00474	116	0.026	108	0.171
133	-0.00911	124	-0.00569	117	0.0288	109	0.195
134	-0.00959	125	-0.00673	118	0.0316	110	0.219
136	-0.01	127	-0.00784	119	0.0344	111	0.242
137	-0.0104	128	-0.00901	120	0.0371	112	0.264
138	-0.0107	129	-0.0102	121	0.0398	113	0.285
139	-0.011	130	-0.0115	122	0.0425	114	0.305
140	-0.0112	131	-0.0128	123	0.0451	115	0.324
141	-0.0114	132	-0.0141	124	0.0477	116	0.342
143	-0.0116	133	-0.0154	125	0.0501	117	0.358
144	-0.0117	134	-0.0167	126	0.0526	118	0.372
145	-0.0118	135	-0.0179	127	0.0549	119	0.386
146	-0.0118	136	-0.0191	128	0.0572	119	0.397
147	-0.0119	138	-0.0202	129	0.0594	120	0.407
149	-0.0118	139	-0.0213	130	0.0616	121	0.416
150	-0.0118	140	-0.0222	131	0.0637	122	0.422
151	-0.0118	141	-0.023	133	0.0658	123	0.428
153	-0.0117	142	-0.0236	134	0.0678	124	0.432
154	-0.0116	143	-0.0241	135	0.0698	125	0.434
155	-0.0115	145	-0.0245	136	0.0718	126	0.436
156	-0.0113	146	-0.0246	137	0.0738	127	0.436
158	-0.0112	147	-0.0246	138	0.0757	128	0.435
159	-0.011	148	-0.0243	139	0.0777	130	0.433
161	-0.0108	149	-0.0238	141	0.0797	131	0.43
162	-0.0105	151	-0.0232	142	0.0816	132	0.426
163	-0.0103	152	-0.0223	143	0.0836	133	0.422
165	-0.01	153	-0.0212	144	0.0855	134	0.416
166	-0.00971	155	-0.0199	145	0.0874	135	0.411
167	-0.00937	156	-0.0185	147	0.0894	136	0.404
169	-0.00901	157	-0.0168	148	0.0912	137	0.398
170	-0.00862	158	-0.015	149	0.0931	138	0.39
172	-0.00821	160	-0.013	150	0.0949	139	0.383
173	-0.00777	161	-0.0108	152	0.0966	140	0.375
175	-0.00731	162	-0.00853	153	0.0983	142	0.368
176	-0.00682	164	-0.00613	154	0.0998	143	0.36
178	-0.00631	165	-0.00364	155	0.101	144	0.352
179	-0.00579	167	-0.00108	157	0.103	145	0.344
181	-0.00526	168	0.00155	158	0.104	146	0.337
182	-0.00471	169	0.0042	159	0.105	147	0.329
184	-0.00416	171	0.00688	161	0.106	149	0.322
185	-0.00361	172	0.00955	162	0.107	150	0.315
187	-0.00306	174	0.0122	163	0.107	151	0.308
188	-0.00251	175	0.0148	165	0.108	152	0.301
190	-0.00198	177	0.0173	166	0.108	153	0.295
192	-0.00145	178	0.0198	167	0.108	155	0.29
193	-0.000939	179	0.0222	169	0.108	156	0.285
195	-0.000445	181	0.0244	170	0.107	157	0.281
197	2.95e-05	183	0.0266	172	0.107	158	0.277
198	0.000482	184	0.0286	173	0.106	160	0.274
200	0.000911	186	0.0304	175	0.105	161	0.271
202	0.00132	187	0.0322	176	0.104	162	0.269
203	0.0017	189	0.0337	178	0.103	164	0.267
205	0.00205	190	0.0351	179	0.101	165	0.266
207	0.00238	192	0.0364	180	0.0999	166	0.266
209	0.00269	193	0.0375	182	0.0982	168	0.265
210	0.00297	195	0.0384	184	0.0965	169	0.265
212	0.00323	197	0.0391	185	0.0946	170	0.265
214	0.00348	198	0.0397	187	0.0926	172	0.266
216	0.0037	200	0.0402	188	0.0906	173	0.266
218	0.00391	202	0.0404	190	0.0884	175	0.266
220	0.0041	203	0.0406	191	0.0862	176	0.266
221	0.00428	205	0.0406	193	0.0839	177	0.265
223	0.00445	207	0.0404	195	0.0815	179	0.264
225	0.00461	209	0.0402	196	0.0791	180	0.263
227	0.00476	210	0.0398	198	0.0766	182	0.261
229	0.0049	212	0.0393	199	0.0741	183	0.259
231	0.00503	214	0.0388	201	0.0716	185	0.255
233	0.00516	216	0.0381	203	0.069	186	0.251
235	0.00528	217	0.0373	205	0.0665	188	0.247
237	0.0054	219	0.0365	206	0.0639	189	0.241
239	0.00551	221	0.0357	208	0.0613	191	0.235
241	0.00562	223	0.0347	210	0.0587	192	0.228
243	0.00572	225	0.0338	211	0.0561	194	0.22
245	0.00581	227	0.0328	213	0.0535	195	0.211
247	0.0059	229	0.0317	215	0.051	197	0.201
249	0.00599	230	0.0307	217	0.0485	199	0.191
251	0.00607	232	0.0296	219	0.046	200	0.18
253	0.00614	234	0.0286	220	0.0436	202	0.169
256	0.0062	236	0.0275	222	0.0412	203	0.157
258	0.00626	238	0.0264	224	0.0389	205	0.144
260	0.00631	240	0.0253	226	0.0366	207	0.131
262	0.00635	242	0.0243	228	0.0344	208	0.118
264	0.00638	244	0.0233	230	0.0323	210	0.105
267	0.0064	246	0.0222	232	0.0303	212	0.0917
269	0.00642	248	0.0212	234	0.0284	213	0.0782
271	0.00642	250	0.0202	236	0.0265	215	0.0647
274	0.00642	253	0.0193	238	0.0247	217	0.0513
276	0.00641	255	0.0183	240	0.023	219	0.0379
278	0.00639	257	0.0174	242	0.0214	220	0.0248
281	0.00637	259	0.0164	244	0.0198	222	0.0118
283	0.00634	261	0.0155	246	0.0183	224	-0.000851
285	0.0063	263	0.0147	248	0.0169	226	-0.0132
288	0.00625	265	0.0138	250	0.0155	228	-0.0252
290	0.0062	268	0.0129	252	0.0142	230	-0.0368
293	0.00614	270	0.0121	254	0.013	231	-0.048
295	0.00608	272	0.0113	256	0.0118	233	-0.0588
298	0.00602	274	0.0105	258	0.0106	235	-0.069
300	0.00595	277	0.00967	261	0.00948	237	-0.0788
303	0.00588	279	0.00889	263	0.00837	239	-0.0882
305	0.00581	281	0.00812	265	0.00729	241	-0.097
308	0.00574	284	0.00737	267	0.00621	243	-0.105
311	0.00566	286	0.00664	269	0.00515	245	-0.113
313	0.00559	288	0.00592	272	0.00409	247	-0.12
316	0.00551	291	0.00521	274	0.00304	249	-0.127
319	0.00544	293	0.00452	276	0.00198	251	-0.133
321	0.00536	296	0.00385	278	0.000934	253	-0.139
324	0.00529	298	0.0032	281	-0.000117	255	-0.144
327	0.00522	301	0.00257	283	-0.00117	257	-0.149
329	0.00514	303	0.00196	286	-0.00222	259	-0.153
332	0.00508	306	0.00137	288	-0.00327	261	-0.157
335	0.00501	308	0.000798	290	-0.00432	263	-0.16
338	0.00494	311	0.000255	293	-0.00537	265	-0.163
341	0.00488	314	-0.000264	295	-0.00641	268	-0.165
344	0.00482	316	-0.000758	298	-0.00745	270	-0.167
347	0.00476	319	-0.00123	300	-0.00848	272	-0.169
350	0.0047	321	-0.00167	303	-0.00949	274	-0.17
353	0.00464	324	-0.00208	305	-0.0105	276	-0.171
356	0.00459	327	-0.00247	308	-0.0115	279	-0.172
359	0.00453	330	-0.00283	310	-0.0124	281	-0.172
362	0.00448	332	-0.00317	313	-0.0134	283	-0.172
365	0.00443	335	-0.00348	316	-0.0143	285	-0.172
368	0.00438	338	-0.00376	318	-0.0152	288	-0.172
371	0.00433	341	-0.00402	321	-0.0161	290	-0.171
374	0.00428	344	-0.00425	324	-0.0169	292	-0.17
377	0.00423	346	-0.00446	326	-0.0177	295	-0.169
380	0.00418	349	-0.00465	329	-0.0185	297	-0.167
384	0.00413	352	-0.00481	332	-0.0193	300	-0.166
387	0.00408	355	-0.00496	335	-0.02	302	-0.164
390	0.00404	358	-0.00508	337	-0.0207	304	-0.162
394	0.00399	361	-0.00518	340	-0.0213	307	-0.16
397	0.00394	364	-0.00527	343	-0.022	309	-0.157
400	0.0039	367	-0.00534	346	-0.0225	312	-0.155
404	0.00385	370	-0.00539	349	-0.0231	314	-0.152
407	0.00381	373	-0.00543	352	-0.0237	317	-0.15
411	0.00377	377	-0.00546	355	-0.0242	319	-0.147
414	0.00373	380	-0.00547	358	-0.0246	322	-0.144
418	0.00369	383	-0.00547	361	-0.0251	325	-0.141
421	0.00365	386	-0.00546	364	-0.0255	327	-0.138
425	0.00361	389	-0.00543	367	-0.0259	330	-0.135
428	0.00358	393	-0.0054	370	-0.0263	333	-0.131
432	0.00355	396	-0.00536	373	-0.0266	335	-0.128
436	0.00352	399	-0.00531	376	-0.0269	338	-0.125
439	0.00349	402	-0.00526	379	-0.0272	341	-0.121
443	0.00347	406	-0.00519	382	-0.0275	344	-0.118
447	0.00345	409	-0.00513	385	-0.0277	346	-0.115
451	0.00344	413	-0.00505	389	-0.028	349	-0.111
454	0.00342	416	-0.00497	392	-0.0282	352	-0.108
458	0.00341	420	-0.00488	395	-0.0283	355	-0.104
462	0.00341	423	-0.00479	399	-0.0285	358	-0.101
466	0.00341	427	-0.00469	402	-0.0286	361	-0.0973
470	0.00341	430	-0.00459	405	-0.0287	363	-0.0939
474	0.00342	434	-0.00449	409	-0.0288	366	-0.0905
478	0.00343	437	-0.00438	412	-0.0289	369	-0.0871
482	0.00345	441	-0.00426	416	-0.029	372	-0.0837
486	0.00347	445	-0.00415	419	-0.029	375	-0.0804
490	0.00349	448	-0.00403	423	-0.0291	378	-0.0771
495	0.00352	452	-0.0039	426	-0.0291	381	-0.0738
499	0.00355	456	-0.00378	430	-0.0291	385	-0.0705
503	0.00359	460	-0.00365	433	-0.029	388	-0.0673
507	0.00363	464	-0.00351	437	-0.029	391	-0.064
512	0.00367	467	-0.00338	441	-0.029	394	-0.0609
516	0.00372	471	-0.00324	444	-0.0289	397	-0.0577
520	0.00377	475	-0.00309	448	-0.0288	400	-0.0546
525	0.00383	479	-0.00295	452	-0.0287	404	-0.0515
529	0.00389	483	-0.0028	455	-0.0286	407	-0.0484
534	0.00395	487	-0.00264	459	-0.0285	410	-0.0454
538	0.00402	491	-0.00249	463	-0.0283	413	-0.0423
543	0.00409	496	-0.00233	467	-0.0282	417	-0.0393
547	0.00416	500	-0.00216	471	-0.028	420	-0.0364
552	0.00424	504	-0.002	475	-0.0279	424	-0.0334
557	0.00432	508	-0.00183	479	-0.0277	427	-0.0305
561	0.0044	512	-0.00166	483	-0.0275	430	-0.0276
566	0.00449	517	-0.00148	487	-0.0273	434	-0.0247
571	0.00458	521	-0.0013	491	-0.027	437	-0.0218
576	0.00467	525	-0.00111	495	-0.0268	441	-0.0189
581	0.00476	530	-0.000927	499	-0.0265	445	-0.0161
586	0.00486	534	-0.000736	503	-0.0263	448	-0.0132
591	0.00496	539	-0.000541	508	-0.026	452	-0.0104
596	0.00506	543	-0.000342	512	-0.0257	455	-0.00755
601	0.00516	548	-0.00014	516	-0.0253	459	-0.00474
606	0.00526	552	6.62e-05	520	-0.025	463	-0.00193
611	0.00536	557	0.000276	525	-0.0247	467	0.000877
616	0.00547	561	0.00049	529	-0.0243	470	0.00368
621	0.00557	566	0.000708	534	-0.0239	474	0.00647
627	0.00568	571	0.00093	538	-0.0235	478	0.00927
632	0.00579	576	0.00116	543	-0.0231	482	0.0121
637	0.00589	580	0.00139	547	-0.0226	486	0.0149
643	0.006	585	0.00162	552	-0.0222	490	0.0177
648	0.0061	590	0.00186	556	-0.0217	494	0.0205
654	0.00621	595	0.0021	561	-0.0212	498	0.0233
659	0.00631	600	0.00235	566	-0.0207	502	0.0261
665	0.00641	605	0.0026	570	-0.0201	506	0.0289
671	0.00651	610	0.00286	575	-0.0196	510	0.0317
676	0.00661	615	0.00312	580	-0.019	514	0.0345
682	0.0067	620	0.00338	585	-0.0184	518	0.0373
688	0.0068	626	0.00365	590	-0.0177	522	0.0402
694	0.00689	631	0.00393	595	-0.0171	527	0.043
700	0.00698	636	0.0042	600	-0.0164	531	0.0458
706	0.00706	641	0.00449	605	-0.0157	535	0.0487
712	0.00715	647	0.00478	610	-0.015	540	0.0515
718	0.00723	652	0.00507	615	-0.0142	544	0.0544
724	0.0073	658	0.00537	620	-0.0135	548	0.0572
730	0.00738	663	0.00567	625	-0.0127	553	0.0601
736	0.00745	669	0.00597	631	-0.0119	557	0.0629
742	0.00751	674	0.00628	636	-0.0111	562	0.0658
749	0.00758	680	0.0066	641	-0.0102	566	0.0687
755	0.00764	686	0.00692	646	-0.00937	571	0.0715
761	0.00769	691	0.00724	652	-0.00848	575	0.0744
768	0.00775	697	0.00757	657	-0.00759	580	0.0773
774	0.0078	703	0.0079	663	-0.00667	585	0.0801
781	0.00785	709	0.00824	668	-0.00574	590	0.083
788	0.00789	715	0.00858	674	-0.00479	594	0.0858
794	0.00794	721	0.00893	680	-0.00383	599	0.0887
801	0.00798	727	0.00928	685	-0.00285	604	0.0915
808	0.00802	733	0.00963	691	-0.00186	609	0.0944
815	0.00805	739	0.00998	697	-0.000859	614	0.0972
822	0.00809	745	0.0103	703	0.000152	619	0.1
829	0.00812	751	0.0107	709	0.00117	624	0.103
836	0.00815	758	0.0111	715	0.0022	629	0.106
843	0.00818	764	0.0114	720	0.00324	634	0.108
850	0.00821	770	0.0118	727	0.00428	639	0.111
857	0.00823	777	0.0122	733	0.00532	644	0.114
864	0.00826	783	0.0126	739	0.00637	649	0.117
872	0.00829	790	0.0129	745	0.00742	655	0.12
879	0.00831	796	0.0133	751	0.00847	660	0.122
887	0.00834	803	0.0137	757	0.00953	665	0.125
894	0.00837	810	0.0141	764	0.0106	671	0.128
902	0.00839	817	0.0145	770	0.0116	676	0.131
909	0.00842	823	0.0149	777	0.0127	682	0.133
917	0.00845	830	0.0153	783	0.0137	687	0.136
925	0.00848	837	0.0156	790	0.0147	693	0.139
933	0.00851	844	0.016	796	0.0158	698	0.141
941	0.00854	851	0.0164	803	0.0168	704	0.144
949	0.00858	858	0.0168	810	0.0178	710	0.146
957	0.00861	865	0.0172	816	0.0188	715	0.149
965	0.00865	873	0.0176	823	0.0198	721	0.152
973	0.00869	880	0.018	830	0.0208	727	0.154
981	0.00873	887	0.0184	837	0.0218	733	0.157
990	0.00878	895	0.0187	844	0.0227	739	0.159
998	0.00882	902	0.0191	851	0.0237	745	0.162
1010	0.00887	910	0.0195	858	0.0246	751	0.164
1020	0.00892	917	0.0199	866	0.0256	757	0.167
1020	0.00898	925	0.0202	873	0.0265	763	0.169
1030	0.00903	933	0.0206	880	0.0274	769	0.171
1040	0.00909	941	0.021	887	0.0283	775	0.174
1050	0.00915	948	0.0213	895	0.0292	782	0.176
1060	0.00922	956	0.0217	902	0.0301	788	0.178
1070	0.00928	964	0.0221	910	0.0309	794	0.181
1080	0.00935	972	0.0224	918	0.0312	801	0.183
1090	0.00942	981	0.0228	925	0.0321	807	0.185
1100	0.00949	989	0.0231	933	0.0329	814	0.187
1100	0.00956	997	0.0235	941	0.0333	820	0.189
1110	0.00964	1010	0.0238	949	0.0341	827	0.191
1120	0.00971	1010	0.0241	957	0.0351	834	0.194
1130	0.00979	1020	0.0245	965	0.0359	841	0.196
1140	0.00987	1030	0.0248	973	0.0368	847	0.197
1150	0.00995	1040	0.0251	981	0.0367	854	0.199
1160	0.01	1050	0.0255	989	0.0375	861	0.201
1170	0.0101	1060	0.0258	997	0.0384	868	0.203
1180	0.0102	1070	0.0261	1010	0.0392	875	0.205
1190	0.0103	1070	0.0264	1010	0.04	882	0.207
1200	0.0104	1080	0.0267	1020	0.04	889	0.209
1210	0.0104	1090	0.027	1030	0.0408	897	0.21
1220	0.0105	1100	0.0273	1040	0.0404	904	0.212
1230	0.0106	1110	0.0277	1050	0.0412	911	0.211
1240	0.0107	1120	0.028	1060	0.0413	919	0.213
1250	0.0108	1130	0.028	1070	0.0421	926	0.214
1260	0.0109	1140	0.0283	1080	0.0426	933	0.215
1280	0.0109	1150	0.0284	1080	0.0434	941	0.217
1290	0.011	1160	0.0287	1090	0.0442	949	0.215
1300	0.0111	1170	0.029	1100	0.0446	956	0.216
1310	0.0112	1180	0.0288	1110	0.0453	964	0.216
1320	0.0112	1190	0.0291	1120	0.0449	972	0.218
1330	0.0113	1200	0.0289	1130	0.0457	980	0.217
1340	0.0112	1210	0.0292	1140	0.0472	988	0.219
1350	0.0113	1220	0.0292	1150	0.048	996	0.22
1370	0.0114	1230	0.0294	1160	0.0492	1000	0.217
1380	0.0113	1240	0.0291	1170	0.05	1010	0.219
1390	0.0114	1250	0.0294	1180	0.0497	1020	0.218
1400	0.0112	1260	0.0297	1190	0.0505	1030	0.219
1410	0.0113	1270	0.0295	1200	0.0497	1040	0.218
1420	0.0112	1280	0.0297	1210	0.0505	1040	0.22
1440	0.0113	1290	0.0296	1220	0.0505	1050	0.22
1450	0.0114	1300	0.0298	1230	0.0513	1060	0.221
1460	0.0113	1310	0.0299	1240	0.051	1070	0.224
1470	0.0114	1320	0.0302	1250	0.0518	1080	0.225
1490	0.0113	1330	0.0305	1260	0.0529	1090	0.226
1500	0.0113	1350	0.0307	1270	0.0537	1100	0.227
1510	0.0113	1360	0.0307	1280	0.0574	1110	0.228
1520	0.0114	1370	0.031	1290	0.0589	1110	0.229
1540	0.0116	1380	0.0307	1300	0.0597	1120	0.23
1550	0.0117	1390	0.031			1130	0.237
1560	0.0119	1400	0.0309			1140	0.239
1580	0.012	1410	0.0312			1150	0.243
1590	0.0119	1430	0.0313			1160	0.254
1600	0.012	1440	0.0316			1170	0.256
1620	0.0118	1450	0.0318			1180	0.249
1630	0.0119	1460	0.0321			1190	0.25
1640	0.0116	1470	0.0321			1200	0.253
1660	0.0117	1490	0.0325			1210	0.255
1670	0.012	1500	0.0328			1220	0.259
1690	0.0121	1510	0.0333			1230	0.261
1700	0.0128	1520	0.0336			1240	0.26
1720	0.0129	1540	0.0342			1250	0.262
1730	0.0127	1550	0.0345			1260	0.311
1740	0.0132	1560	0.0356
1760	0.0133	1580	0.0359
1770	0.0135
1790	0.0136
1800	0.0132
1820	0.0132
1840	0.0128

## Sheet: 1% NaTC
NaTC-1gpL		NaTC-0.3gpL		NaTC-0.1gpL		NaTC-0.03gpL
s*	Norm <s* g(s*)>	s*	Norm <s* g(s*)>	s*	Norm <s* g(s*)>	s*	Norm <s* g(s*)>
2.03	-0.599	1.83	1.78	1.73	-2.68	1.95	1.71
2.05	-0.394	1.84	0.862	1.75	-2.69	1.96	3.08
2.06	-0.322	1.86	-0.681	1.76	-2.6	1.98	2.9
2.08	0.0487	1.87	-0.22	1.78	-2.33	1.99	3.48
2.1	0.0325	1.89	-0.0954	1.79	-1.96	2.01	1.61
2.11	-0.0289	1.9	-0.197	1.8	-1.47	2.02	3.97
2.13	-0.0536	1.92	-0.161	1.82	-3.16	2.04	3.39
2.15	-0.14	1.93	-0.159	1.83	-1.92	2.06	3.15
2.16	-0.0878	1.95	-0.0522	1.85	-2.3	2.07	4.34
2.18	-0.0619	1.96	-0.0228	1.86	-1.43	2.09	3.18
2.2	-0.112	1.98	-0.353	1.88	-1.12	2.11	1.94
2.21	-0.0617	2	-0.275	1.89	-1.22	2.12	1.54
2.23	-0.0389	2.01	-0.266	1.91	-0.919	2.14	1.71
2.25	-0.0282	2.03	-0.132	1.92	-0.67	2.16	1.96
2.27	-0.17	2.04	-0.0783	1.94	-0.374	2.18	0.709
2.28	-0.0951	2.06	0.00109	1.95	-0.229	2.19	0.869
2.3	-0.13	2.08	0.0354	1.97	-0.961	2.21	0.962
2.32	-0.0868	2.09	-0.162	1.99	-0.675	2.23	1.65
2.34	-0.0589	2.11	-0.0555	2	-0.498	2.25	1.28
2.35	-0.00307	2.13	-0.029	2.02	-0.202	2.27	1.3
2.37	0.0245	2.14	0.0269	2.03	-0.103	2.28	1
2.39	0.0242	2.16	0.0555	2.05	-0.302	2.3	-0.0764
2.41	0.0473	2.18	0.0687	2.07	-0.0771	2.32	-0.12
2.43	0.0436	2.19	0.0904	2.08	-0.488	2.34	-0.447
2.45	0.0603	2.21	-0.0485	2.1	-0.282	2.36	-0.627
2.47	0.0507	2.23	-0.0129	2.12	-0.279	2.38	-0.86
2.49	0.0712	2.25	-0.108	2.13	-0.203	2.4	-0.828
2.5	0.0547	2.26	-0.048	2.15	-0.143	2.42	-0.416
2.52	0.0746	2.28	-0.114	2.17	-0.215	2.43	-0.647
2.54	0.0478	2.3	-0.0427	2.18	-0.0231	2.45	0.172
2.56	0.07	2.32	-0.0378	2.2	-0.48	2.47	-0.0448
2.58	0.0683	2.34	0.0103	2.22	-0.29	2.49	-0.855
2.6	0.0847	2.36	0.034	2.24	-0.645	2.51	-0.885
2.62	0.0904	2.38	0.0658	2.25	-0.472	2.53	-1.26
2.64	0.0986	2.39	0.0397	2.27	-0.856	2.55	-1.4
2.66	0.11	2.41	0.0739	2.29	-0.565	2.57	-1.25
2.69	0.0908	2.43	0.0616	2.31	-0.591	2.6	-1.55
2.71	0.106	2.45	0.0801	2.33	-0.373	2.62	-1.63
2.73	0.11	2.47	0.0617	2.35	-0.258	2.64	-1.18
2.75	0.11	2.49	0.112	2.36	-0.146	2.66	-1.14
2.77	0.146	2.51	0.0679	2.38	-0.0954	2.68	-0.868
2.79	0.135	2.53	0.108	2.4	-0.0286	2.7	-0.763
2.81	0.124	2.55	0.00499	2.42	-0.0545	2.72	-1.5
2.83	0.125	2.57	0.0835	2.44	-0.0189	2.75	-1.31
2.86	0.125	2.59	0.0172	2.46	-0.107	2.77	-1.28
2.88	0.124	2.61	0.0511	2.48	0.0102	2.79	-1.23
2.9	0.123	2.63	0.0666	2.5	-0.238	2.81	-1.19
2.92	0.122	2.65	0.0753	2.52	-0.0387	2.83	-1.11
2.95	0.121	2.68	0.0809	2.54	0.0182	2.86	-1.02
2.97	0.12	2.7	0.0857	2.56	0.0634	2.88	-0.924
2.99	0.118	2.72	0.0869	2.58	0.094	2.9	-0.821
3.02	0.116	2.74	0.0887	2.6	0.123	2.93	-0.714
3.04	0.114	2.76	0.0878	2.62	0.148	2.95	-0.614
3.06	0.112	2.78	0.0912	2.64	0.17	2.97	-0.514
3.09	0.111	2.81	0.0896	2.66	0.19	3	-0.429
3.11	0.11	2.83	0.0895	2.69	0.216	3.02	-0.336
3.13	0.109	2.85	0.088	2.71	0.232	3.05	-0.242
3.16	0.108	2.87	0.0857	2.73	0.261	3.07	-0.145
3.18	0.107	2.9	0.0833	2.75	0.277	3.1	-0.0472
3.21	0.106	2.92	0.0811	2.77	0.292	3.12	0.0452
3.23	0.105	2.94	0.0788	2.79	0.304	3.15	0.133
3.26	0.105	2.97	0.0767	2.82	0.315	3.17	0.215
3.28	0.104	2.99	0.0748	2.84	0.323	3.2	0.292
3.31	0.104	3.01	0.0733	2.86	0.33	3.22	0.361
3.33	0.104	3.04	0.0719	2.89	0.335	3.25	0.426
3.36	0.104	3.06	0.0712	2.91	0.339	3.27	0.486
3.39	0.104	3.09	0.0708	2.93	0.339	3.3	0.539
3.41	0.104	3.11	0.0709	2.95	0.337	3.33	0.585
3.44	0.104	3.13	0.0715	2.98	0.332	3.35	0.624
3.47	0.104	3.16	0.0725	3	0.326	3.38	0.657
3.49	0.104	3.18	0.0739	3.03	0.318	3.41	0.683
3.52	0.105	3.21	0.0755	3.05	0.31	3.44	0.703
3.55	0.105	3.24	0.0774	3.07	0.301	3.46	0.716
3.58	0.105	3.26	0.0795	3.1	0.292	3.49	0.723
3.6	0.106	3.29	0.0818	3.12	0.282	3.52	0.722
3.63	0.106	3.31	0.0842	3.15	0.271	3.55	0.715
3.66	0.106	3.34	0.0869	3.17	0.261	3.58	0.701
3.69	0.106	3.37	0.0897	3.2	0.251	3.6	0.68
3.72	0.106	3.39	0.0925	3.22	0.241	3.63	0.654
3.74	0.106	3.42	0.0955	3.25	0.232	3.66	0.623
3.77	0.106	3.45	0.0983	3.28	0.223	3.69	0.591
3.8	0.106	3.48	0.101	3.3	0.215	3.72	0.556
3.83	0.106	3.5	0.104	3.33	0.207	3.75	0.52
3.86	0.106	3.53	0.107	3.36	0.201	3.78	0.481
3.89	0.106	3.56	0.11	3.38	0.196	3.81	0.443
3.92	0.105	3.59	0.112	3.41	0.192	3.84	0.402
3.95	0.105	3.62	0.115	3.44	0.189	3.87	0.362
3.98	0.105	3.64	0.118	3.46	0.187	3.91	0.322
4.01	0.105	3.67	0.12	3.49	0.187	3.94	0.283
4.05	0.104	3.7	0.123	3.52	0.189	3.97	0.246
4.08	0.104	3.73	0.125	3.55	0.191	4	0.211
4.11	0.104	3.76	0.128	3.58	0.194	4.03	0.178
4.14	0.103	3.79	0.13	3.6	0.197	4.06	0.147
4.17	0.103	3.82	0.133	3.63	0.201	4.1	0.119
4.21	0.103	3.85	0.135	3.66	0.206	4.13	0.0957
4.24	0.103	3.88	0.137	3.69	0.211	4.16	0.0761
4.27	0.103	3.91	0.14	3.72	0.216	4.2	0.0599
4.3	0.103	3.95	0.142	3.75	0.222	4.23	0.0466
4.34	0.103	3.98	0.144	3.78	0.227	4.26	0.0366
4.37	0.103	4.01	0.146	3.81	0.233	4.3	0.029
4.41	0.103	4.04	0.149	3.84	0.238	4.33	0.0243
4.44	0.104	4.07	0.151	3.87	0.244	4.37	0.021
4.47	0.105	4.1	0.154	3.9	0.25	4.4	0.02
4.51	0.106	4.14	0.156	3.93	0.255	4.44	0.0201
4.54	0.107	4.17	0.159	3.97	0.26	4.47	0.0233
4.58	0.108	4.2	0.162	4	0.265	4.51	0.0271
4.61	0.109	4.24	0.164	4.03	0.269	4.55	0.0346
4.65	0.11	4.27	0.167	4.06	0.272	4.58	0.0441
4.69	0.112	4.3	0.17	4.09	0.274	4.62	0.0574
4.72	0.114	4.34	0.172	4.13	0.276	4.66	0.0729
4.76	0.116	4.37	0.175	4.16	0.277	4.7	0.0916
4.8	0.118	4.41	0.178	4.19	0.276	4.73	0.111
4.83	0.121	4.44	0.181	4.23	0.275	4.77	0.134
4.87	0.124	4.48	0.183	4.26	0.274	4.81	0.158
4.91	0.127	4.51	0.186	4.29	0.272	4.85	0.183
4.95	0.13	4.55	0.189	4.33	0.269	4.89	0.209
4.99	0.134	4.59	0.192	4.36	0.266	4.93	0.236
5.02	0.137	4.62	0.195	4.4	0.263	4.97	0.264
5.06	0.141	4.66	0.198	4.43	0.259	5.01	0.294
5.1	0.146	4.7	0.201	4.47	0.256	5.05	0.324
5.14	0.151	4.73	0.205	4.5	0.253	5.09	0.356
5.18	0.156	4.77	0.208	4.54	0.25	5.13	0.389
5.22	0.162	4.81	0.211	4.58	0.248	5.17	0.422
5.26	0.168	4.85	0.214	4.61	0.246	5.21	0.456
5.3	0.174	4.89	0.218	4.65	0.243	5.25	0.493
5.34	0.181	4.93	0.222	4.69	0.242	5.29	0.53
5.39	0.188	4.97	0.226	4.72	0.24	5.34	0.57
5.43	0.196	5	0.23	4.76	0.24	5.38	0.609
5.47	0.205	5.04	0.235	4.8	0.241	5.42	0.65
5.51	0.215	5.08	0.241	4.84	0.242	5.47	0.689
5.56	0.225	5.13	0.247	4.88	0.245	5.51	0.728
5.6	0.236	5.17	0.253	4.92	0.249	5.56	0.766
5.64	0.248	5.21	0.26	4.95	0.254	5.6	0.804
5.69	0.261	5.25	0.268	4.99	0.261	5.64	0.841
5.73	0.274	5.29	0.276	5.03	0.27	5.69	0.877
5.77	0.289	5.33	0.285	5.07	0.279	5.74	0.912
5.82	0.305	5.37	0.295	5.11	0.29	5.78	0.947
5.86	0.322	5.42	0.306	5.16	0.302	5.83	0.982
5.91	0.341	5.46	0.317	5.2	0.314	5.88	1.02
5.96	0.361	5.5	0.33	5.24	0.328	5.92	1.05
6	0.382	5.55	0.344	5.28	0.342	5.97	1.08
6.05	0.405	5.59	0.359	5.32	0.357	6.02	1.12
6.1	0.429	5.64	0.375	5.36	0.372	6.07	1.15
6.14	0.455	5.68	0.393	5.41	0.387	6.12	1.18
6.19	0.483	5.73	0.412	5.45	0.404	6.16	1.21
6.24	0.513	5.77	0.431	5.49	0.421	6.21	1.24
6.29	0.544	5.82	0.453	5.54	0.438	6.26	1.27
6.34	0.577	5.86	0.475	5.58	0.457	6.31	1.3
6.39	0.612	5.91	0.499	5.63	0.476	6.37	1.32
6.44	0.649	5.96	0.524	5.67	0.495	6.42	1.35
6.49	0.687	6.01	0.55	5.72	0.515	6.47	1.37
6.54	0.728	6.05	0.578	5.76	0.536	6.52	1.39
6.59	0.769	6.1	0.607	5.81	0.557	6.57	1.42
6.64	0.813	6.15	0.637	5.86	0.579	6.63	1.44
6.69	0.858	6.2	0.669	5.9	0.601	6.68	1.47
6.74	0.904	6.25	0.702	5.95	0.623	6.73	1.49
6.79	0.952	6.3	0.736	6	0.646	6.79	1.52
6.85	1	6.35	0.771	6.04	0.67	6.84	1.54
6.9	1.05	6.4	0.808	6.09	0.694	6.9	1.57
6.95	1.1	6.45	0.846	6.14	0.72	6.95	1.59
7.01	1.15	6.5	0.885	6.19	0.747	7.01	1.61
7.06	1.2	6.55	0.925	6.24	0.775	7.06	1.64
7.12	1.25	6.61	0.967	6.29	0.805	7.12	1.66
7.17	1.31	6.66	1.01	6.34	0.835	7.18	1.68
7.23	1.36	6.71	1.05	6.39	0.867	7.24	1.71
7.28	1.41	6.76	1.1	6.44	0.901	7.29	1.73
7.34	1.45	6.82	1.14	6.49	0.935	7.35	1.75
7.4	1.5	6.87	1.18	6.55	0.971	7.41	1.77
7.45	1.55	6.93	1.23	6.6	1.01	7.47	1.79
7.51	1.59	6.98	1.27	6.65	1.05	7.53	1.81
7.57	1.63	7.04	1.32	6.7	1.08	7.59	1.83
7.63	1.67	7.09	1.37	6.76	1.12	7.65	1.85
7.69	1.71	7.15	1.41	6.81	1.16	7.71	1.86
7.75	1.74	7.21	1.45	6.87	1.21	7.78	1.88
7.81	1.77	7.26	1.5	6.92	1.25	7.84	1.89
7.87	1.8	7.32	1.54	6.98	1.29	7.9	1.89
7.93	1.82	7.38	1.58	7.03	1.33	7.97	1.9
7.99	1.84	7.44	1.62	7.09	1.37	8.03	1.9
8.05	1.86	7.5	1.66	7.14	1.42	8.09	1.89
8.12	1.87	7.56	1.7	7.2	1.46	8.16	1.89
8.18	1.88	7.62	1.73	7.26	1.5	8.22	1.88
8.24	1.88	7.68	1.77	7.32	1.54	8.29	1.87
8.31	1.88	7.74	1.8	7.37	1.57	8.36	1.85
8.37	1.88	7.8	1.82	7.43	1.61	8.42	1.83
8.44	1.87	7.86	1.85	7.49	1.64	8.49	1.81
8.5	1.86	7.93	1.87	7.55	1.67	8.56	1.78
8.57	1.84	7.99	1.89	7.61	1.7	8.63	1.75
8.63	1.82	8.05	1.9	7.67	1.73	8.7	1.72
8.7	1.8	8.12	1.91	7.73	1.75	8.77	1.68
8.77	1.77	8.18	1.91	7.8	1.77	8.84	1.64
8.84	1.74	8.25	1.92	7.86	1.79	8.91	1.6
8.9	1.71	8.31	1.91	7.92	1.81	8.98	1.56
8.97	1.67	8.38	1.91	7.98	1.82	9.05	1.51
9.04	1.63	8.45	1.9	8.05	1.82	9.13	1.46
9.11	1.59	8.51	1.88	8.11	1.83	9.2	1.41
9.18	1.55	8.58	1.86	8.18	1.83	9.27	1.36
9.26	1.5	8.65	1.84	8.24	1.82	9.35	1.3
9.33	1.45	8.72	1.81	8.31	1.81	9.42	1.25
9.4	1.41	8.79	1.78	8.38	1.8	9.5	1.2
9.47	1.36	8.86	1.75	8.44	1.78	9.58	1.14
9.55	1.31	8.93	1.71	8.51	1.76	9.65	1.09
9.62	1.25	9	1.67	8.58	1.74	9.73	1.03
9.7	1.2	9.07	1.63	8.65	1.71	9.81	0.975
9.77	1.15	9.14	1.58	8.71	1.68	9.89	0.92
9.85	1.1	9.21	1.54	8.78	1.65	9.97	0.866
9.92	1.05	9.29	1.49	8.85	1.61	10	0.812
10	1	9.36	1.43	8.93	1.58	10.1	0.76
10.1	0.954	9.44	1.38	9	1.53	10.2	0.71
10.2	0.906	9.51	1.33	9.07	1.49	10.3	0.661
10.2	0.86	9.59	1.27	9.14	1.45	10.4	0.614
10.3	0.816	9.66	1.22	9.21	1.4	10.5	0.569
10.4	0.772	9.74	1.16	9.29	1.35	10.5	0.526
10.5	0.731	9.82	1.11	9.36	1.31	10.6	0.484
10.6	0.691	9.9	1.05	9.44	1.26	10.7	0.445
10.6	0.653	9.98	0.999	9.51	1.21	10.8	0.407
10.7	0.617	10.1	0.946	9.59	1.16	10.9	0.371
10.8	0.583	10.1	0.894	9.66	1.11	11	0.337
10.9	0.55	10.2	0.844	9.74	1.06	11.1	0.305
11	0.52	10.3	0.795	9.82	1.01	11.2	0.274
11.1	0.491	10.4	0.748	9.9	0.959	11.2	0.244
11.1	0.464	10.5	0.703	9.98	0.912	11.3	0.216
11.2	0.439	10.5	0.66	10.1	0.866	11.4	0.191
11.3	0.415	10.6	0.619	10.1	0.822	11.5	0.168
11.4	0.393	10.7	0.579	10.2	0.778	11.6	0.147
11.5	0.373	10.8	0.542	10.3	0.736	11.7	0.129
11.6	0.354	10.9	0.507	10.4	0.695	11.8	0.112
11.7	0.336	11	0.474	10.5	0.656	11.9	0.097
11.8	0.32	11.1	0.443	10.5	0.618	12	0.0834
11.9	0.305	11.1	0.413	10.6	0.582	12.1	0.0712
11.9	0.29	11.2	0.386	10.7	0.548	12.2	0.0599
12	0.277	11.3	0.361	10.8	0.515	12.3	0.0496
12.1	0.265	11.4	0.338	10.9	0.484	12.4	0.0401
12.2	0.254	11.5	0.316	11	0.455	12.5	0.0312
12.3	0.244	11.6	0.296	11.1	0.427	12.6	0.023
12.4	0.234	11.7	0.278	11.2	0.402	12.7	0.0155
12.5	0.225	11.8	0.261	11.2	0.378	12.8	0.00862
12.6	0.217	11.9	0.245	11.3	0.355	12.9	0.00276
12.7	0.209	12	0.231	11.4	0.334	13	-0.00195
12.8	0.201	12.1	0.218	11.5	0.314	13.1	-0.00543
12.9	0.194	12.2	0.206	11.6	0.295	13.2	-0.00771
13	0.188	12.3	0.195	11.7	0.278	13.3	-0.00889
13.1	0.182	12.4	0.185	11.8	0.261	13.4	-0.00932
13.2	0.176	12.5	0.176	11.9	0.245	13.5	-0.00942
13.3	0.17	12.6	0.168	12	0.229	13.6	-0.00947
13.4	0.164	12.7	0.16	12.1	0.215	13.7	-0.00972
13.5	0.159	12.8	0.153	12.2	0.201	13.8	-0.0102
13.6	0.154	12.9	0.146	12.3	0.188	14	-0.0107
13.7	0.149	13	0.141	12.4	0.176	14.1	-0.0115
13.8	0.144	13.1	0.135	12.5	0.164	14.2	-0.0123
13.9	0.14	13.2	0.13	12.6	0.153	14.3	-0.0132
14.1	0.135	13.3	0.126	12.7	0.143	14.4	-0.0143
14.2	0.131	13.4	0.122	12.8	0.132	14.5	-0.0155
14.3	0.127	13.5	0.118	12.9	0.122	14.6	-0.0167
14.4	0.123	13.6	0.114	13	0.113	14.8	-0.0178
14.5	0.119	13.7	0.111	13.1	0.104	14.9	-0.0185
14.6	0.115	13.8	0.108	13.2	0.0948	15	-0.019
14.7	0.111	13.9	0.105	13.3	0.0861	15.1	-0.0193
14.8	0.108	14	0.102	13.4	0.0776	15.2	-0.0197
15	0.104	14.1	0.0999	13.5	0.0694	15.4	-0.0205
15.1	0.1	14.3	0.0977	13.6	0.0613	15.5	-0.0218
15.2	0.0971	14.4	0.0955	13.7	0.0536	15.6	-0.0238
15.3	0.0937	14.5	0.0935	13.8	0.0462	15.7	-0.0264
15.4	0.0905	14.6	0.0916	13.9	0.0393	15.9	-0.0296
15.5	0.0874	14.7	0.0898	14	0.0328	16	-0.0332
15.7	0.0844	14.8	0.0881	14.2	0.0268	16.1	-0.0371
15.8	0.0815	14.9	0.0865	14.3	0.0211	16.2	-0.0412
15.9	0.0787	15.1	0.0849	14.4	0.0159	16.4	-0.0457
16	0.076	15.2	0.0834	14.5	0.0112	16.5	-0.0504
16.2	0.0735	15.3	0.082	14.6	0.007	16.6	-0.0552
16.3	0.071	15.4	0.0805	14.7	0.00324	16.8	-0.06
16.4	0.0686	15.6	0.0791	14.8	4.34e-06	16.9	-0.0646
16.5	0.0664	15.7	0.0776	15	-0.00278	17	-0.0688
16.7	0.0642	15.8	0.0761	15.1	-0.00515	17.2	-0.0726
16.8	0.0621	15.9	0.0746	15.2	-0.0072	17.3	-0.0758
16.9	0.0601	16.1	0.0731	15.3	-0.00889	17.5	-0.0787
17.1	0.0582	16.2	0.0715	15.5	-0.0102	17.6	-0.0814
17.2	0.0564	16.3	0.0698	15.6	-0.0112	17.7	-0.0838
17.3	0.0546	16.4	0.0681	15.7	-0.0117	17.9	-0.0862
17.5	0.053	16.6	0.0663	15.8	-0.0118	18	-0.0883
17.6	0.0514	16.7	0.0644	16	-0.0113	18.2	-0.0903
17.7	0.0499	16.8	0.0624	16.1	-0.0103	18.3	-0.0919
17.9	0.0485	17	0.0603	16.2	-0.00874	18.5	-0.0933
18	0.0472	17.1	0.0582	16.3	-0.00672	18.6	-0.0943
18.1	0.0459	17.2	0.0561	16.5	-0.00426	18.8	-0.0951
18.3	0.0448	17.4	0.0539	16.6	-0.0014	18.9	-0.0954
18.4	0.0437	17.5	0.0517	16.7	0.00184	19.1	-0.0953
18.6	0.0427	17.7	0.0495	16.9	0.00545	19.2	-0.0945
18.7	0.0418	17.8	0.0473	17	0.00937	19.4	-0.0931
18.9	0.041	17.9	0.045	17.1	0.0135	19.5	-0.0909
19	0.0402	18.1	0.0427	17.3	0.0179	19.7	-0.0879
19.1	0.0394	18.2	0.0404	17.4	0.0224	19.8	-0.0844
19.3	0.0387	18.4	0.0381	17.5	0.027	20	-0.0804
19.4	0.0381	18.5	0.0359	17.7	0.0318	20.2	-0.0762
19.6	0.0374	18.7	0.0336	17.8	0.0368	20.3	-0.0719
19.8	0.0368	18.8	0.0314	18	0.042	20.5	-0.0677
19.9	0.0363	19	0.0293	18.1	0.0473	20.7	-0.0635
20.1	0.0357	19.1	0.0273	18.3	0.0528	20.8	-0.0594
20.2	0.0352	19.3	0.0254	18.4	0.0585	21	-0.0554
20.4	0.0348	19.4	0.0236	18.6	0.0642	21.2	-0.0515
20.5	0.0343	19.6	0.022	18.7	0.0699	21.3	-0.0477
20.7	0.0339	19.7	0.0205	18.8	0.0755	21.5	-0.0438
20.8	0.0336	19.9	0.0191	19	0.081	21.7	-0.0399
21	0.0332	20	0.0179	19.2	0.0862	21.9	-0.0357
21.2	0.0329	20.2	0.0168	19.3	0.0911	22	-0.0311
21.3	0.0325	20.4	0.0159	19.5	0.0956	22.2	-0.0261
21.5	0.0322	20.5	0.015	19.6	0.0998	22.4	-0.0205
21.7	0.0318	20.7	0.0143	19.8	0.103	22.6	-0.0146
21.8	0.0314	20.9	0.0137	19.9	0.107	22.7	-0.00844
22	0.031	21	0.0132	20.1	0.109	22.9	-0.00227
22.2	0.0306	21.2	0.0129	20.2	0.111	23.1	0.00377
22.4	0.0301	21.4	0.0126	20.4	0.113	23.3	0.00959
22.5	0.0296	21.5	0.0126	20.6	0.114	23.5	0.0152
22.7	0.0291	21.7	0.0126	20.7	0.114	23.7	0.0207
22.9	0.0285	21.9	0.0128	20.9	0.114	23.9	0.0259
23.1	0.028	22	0.013	21.1	0.114	24.1	0.0309
23.2	0.0274	22.2	0.0134	21.2	0.113	24.3	0.0356
23.4	0.0269	22.4	0.0138	21.4	0.112	24.4	0.0402
23.6	0.0264	22.6	0.0143	21.6	0.11	24.6	0.0446
23.8	0.0258	22.8	0.0149	21.8	0.107	24.8	0.049
24	0.0253	22.9	0.0155	21.9	0.104	25	0.0534
24.2	0.0249	23.1	0.0162	22.1	0.101	25.2	0.058
24.3	0.0244	23.3	0.0169	22.3	0.0963	25.4	0.0628
24.5	0.0239	23.5	0.0176	22.5	0.0916	25.6	0.0677
24.7	0.0234	23.7	0.0184	22.6	0.0865	25.9	0.0725
24.9	0.0229	23.9	0.0193	22.8	0.081	26.1	0.0769
25.1	0.0224	24	0.0202	23	0.0752	26.3	0.0806
25.3	0.0219	24.2	0.0212	23.2	0.0691	26.5	0.0835
25.5	0.0214	24.4	0.0222	23.4	0.063	26.7	0.0856
25.7	0.0209	24.6	0.0233	23.6	0.0568	26.9	0.0867
25.9	0.0205	24.8	0.0244	23.7	0.0506	27.1	0.0871
26.1	0.02	25	0.0256	23.9	0.0444	27.3	0.0869
26.3	0.0196	25.2	0.0268	24.1	0.0382	27.6	0.0861
26.5	0.0192	25.4	0.028	24.3	0.032	27.8	0.0848
26.7	0.0189	25.6	0.0292	24.5	0.0256	28	0.0831
26.9	0.0185	25.8	0.0304	24.7	0.0191	28.2	0.0811
27.1	0.0182	26	0.0316	24.9	0.0125	28.5	0.0789
27.3	0.0178	26.2	0.0328	25.1	0.00581	28.7	0.0766
27.5	0.0175	26.4	0.0341	25.3	-0.000979	28.9	0.0743
27.8	0.0171	26.7	0.0353	25.5	-0.00779	29.2	0.0719
28	0.0167	26.9	0.0365	25.7	-0.0146	29.4	0.0694
28.2	0.0163	27.1	0.0376	25.9	-0.0213	29.6	0.0665
28.4	0.0158	27.3	0.0387	26.1	-0.0279	29.9	0.063
28.6	0.0153	27.5	0.0397	26.3	-0.0342	30.1	0.0589
28.9	0.0147	27.7	0.0407	26.5	-0.0404	30.3	0.054
29.1	0.0142	28	0.0415	26.7	-0.0463	30.6	0.0487
29.3	0.0136	28.2	0.0422	27	-0.052	30.8	0.043
29.5	0.0131	28.4	0.0427	27.2	-0.0576	31.1	0.0373
29.8	0.0125	28.6	0.0431	27.4	-0.0629	31.3	0.0318
30	0.012	28.9	0.0434	27.6	-0.068	31.6	0.0267
30.2	0.0115	29.1	0.0435	27.8	-0.0729	31.8	0.0219
30.5	0.011	29.3	0.0434	28.1	-0.0775	32.1	0.0175
30.7	0.0106	29.6	0.0431	28.3	-0.082	32.4	0.0134
30.9	0.0101	29.8	0.0428	28.5	-0.0861	32.6	0.00947
31.2	0.00966	30	0.0422	28.7	-0.0897	32.9	0.00569
31.4	0.00924	30.3	0.0416	29	-0.0929	33.1	0.00188
31.7	0.00884	30.5	0.0408	29.2	-0.0955	33.4	-0.002
31.9	0.00847	30.7	0.0398	29.4	-0.0976	33.7	-0.00602
32.2	0.00813	31	0.0388	29.7	-0.0989	33.9	-0.0102
32.4	0.00785	31.2	0.0376	29.9	-0.0997	34.2	-0.0147
32.7	0.00761	31.5	0.0363	30.1	-0.0998	34.5	-0.0194
32.9	0.00742	31.7	0.0349	30.4	-0.0993	34.8	-0.0241
33.2	0.0073	32	0.0334	30.6	-0.0981	35.1	-0.0289
33.4	0.00723	32.2	0.0319	30.9	-0.0965	35.3	-0.0334
33.7	0.00721	32.5	0.0303	31.1	-0.0943	35.6	-0.0377
33.9	0.00725	32.8	0.0287	31.4	-0.0916	35.9	-0.0415
34.2	0.00732	33	0.0271	31.6	-0.0885	36.2	-0.0451
34.5	0.00743	33.3	0.0255	31.9	-0.0849	36.5	-0.0484
34.7	0.00755	33.6	0.024	32.1	-0.0808	36.8	-0.0517
35	0.00768	33.8	0.0224	32.4	-0.0763	37.1	-0.0551
35.3	0.00782	34.1	0.0209	32.6	-0.0714	37.4	-0.0587
35.6	0.00794	34.4	0.0195	32.9	-0.066	37.7	-0.0624
35.8	0.00806	34.6	0.018	33.2	-0.0603	38	-0.0663
36.1	0.00816	34.9	0.0166	33.4	-0.0542	38.3	-0.0704
36.4	0.00826	35.2	0.0152	33.7	-0.0479	38.6	-0.0745
36.7	0.00834	35.5	0.0138	34	-0.0414	38.9	-0.0786
37	0.00842	35.7	0.0125	34.2	-0.0348	39.2	-0.0824
37.2	0.00849	36	0.0112	34.5	-0.028	39.5	-0.086
37.5	0.00855	36.3	0.0099	34.8	-0.0212	39.8	-0.0893
37.8	0.00859	36.6	0.00865	35.1	-0.0143	40.2	-0.0923
38.1	0.00861	36.9	0.00744	35.3	-0.00741	40.5	-0.095
38.4	0.00862	37.2	0.00627	35.6	-0.000536	40.8	-0.0974
38.7	0.0086	37.5	0.00515	35.9	0.00633	41.1	-0.0995
39	0.00856	37.8	0.00408	36.2	0.0132	41.5	-0.101
39.3	0.0085	38.1	0.00303	36.5	0.02	41.8	-0.103
39.6	0.00842	38.4	0.00201	36.8	0.0268	42.1	-0.104
39.9	0.00833	38.7	0.00101	37.1	0.0336	42.5	-0.106
40.2	0.00823	39	2.96e-05	37.4	0.0403	42.8	-0.107
40.5	0.00813	39.3	-0.000926	37.7	0.0469	43.2	-0.108
40.9	0.00803	39.6	-0.00185	38	0.0533	43.5	-0.108
41.2	0.00793	39.9	-0.00273	38.3	0.0597	43.9	-0.109
41.5	0.00785	40.3	-0.00357	38.6	0.0658	44.2	-0.108
41.8	0.00779	40.6	-0.00436	38.9	0.0717	44.6	-0.108
42.1	0.00775	40.9	-0.00508	39.2	0.0773	44.9	-0.107
42.5	0.00773	41.2	-0.00574	39.5	0.0827	45.3	-0.105
42.8	0.00772	41.6	-0.00634	39.8	0.0878	45.7	-0.103
43.1	0.00773	41.9	-0.00688	40.1	0.0926	46	-0.101
43.5	0.00774	42.2	-0.00736	40.4	0.0972	46.4	-0.0981
43.8	0.00776	42.6	-0.00778	40.8	0.101	46.8	-0.0949
44.1	0.00778	42.9	-0.00816	41.1	0.105	47.1	-0.0913
44.5	0.0078	43.2	-0.00849	41.4	0.109	47.5	-0.0874
44.8	0.00781	43.6	-0.00879	41.8	0.112	47.9	-0.0831
45.2	0.00783	43.9	-0.00906	42.1	0.114	48.3	-0.0784
45.5	0.00785	44.3	-0.00931	42.4	0.116	48.7	-0.0733
45.9	0.00786	44.6	-0.00955	42.8	0.118	49.1	-0.0679
46.2	0.00788	45	-0.00976	43.1	0.119	49.5	-0.0622
46.6	0.0079	45.3	-0.00997	43.4	0.12	49.9	-0.0561
47	0.00792	45.7	-0.0102	43.8	0.12	50.3	-0.0497
47.3	0.00794	46.1	-0.0103	44.1	0.12	50.7	-0.0429
47.7	0.00795	46.4	-0.0105	44.5	0.119	51.1	-0.0358
48.1	0.00797	46.8	-0.0107	44.9	0.118	51.5	-0.0284
48.4	0.00797	47.2	-0.0109	45.2	0.116	51.9	-0.0206
48.8	0.00796	47.6	-0.0111	45.6	0.114	52.3	-0.0125
49.2	0.00793	47.9	-0.0113	45.9	0.111	52.7	-0.00409
49.6	0.00787	48.3	-0.0115	46.3	0.109	53.2	0.00449
50	0.00779	48.7	-0.0117	46.7	0.106	53.6	0.0132
50.4	0.00768	49.1	-0.0119	47	0.102	54	0.0221
50.7	0.00756	49.5	-0.0122	47.4	0.0987	54.5	0.031
51.1	0.0074	49.9	-0.0125	47.8	0.0948	54.9	0.04
51.5	0.00723	50.3	-0.0128	48.2	0.0907	55.3	0.049
51.9	0.00704	50.7	-0.0131	48.6	0.0864	55.8	0.0579
52.3	0.00683	51.1	-0.0134	49	0.0819	56.2	0.0668
52.7	0.0066	51.5	-0.0137	49.3	0.0772	56.7	0.0756
53.2	0.00634	51.9	-0.0141	49.7	0.0724	57.1	0.0843
53.6	0.00607	52.3	-0.0145	50.1	0.0675	57.6	0.0926
54	0.00577	52.7	-0.0148	50.5	0.0625	58.1	0.101
54.4	0.00545	53.1	-0.0152	50.9	0.0575	58.5	0.108
54.8	0.00511	53.6	-0.0156	51.3	0.0524	59	0.116
55.2	0.00474	54	-0.016	51.8	0.0472	59.5	0.122
55.7	0.00434	54.4	-0.0164	52.2	0.0421	59.9	0.129
56.1	0.00392	54.9	-0.0168	52.6	0.0369	60.4	0.134
56.5	0.00349	55.3	-0.0171	53	0.0318	60.9	0.139
57	0.00304	55.7	-0.0175	53.4	0.0266	61.4	0.143
57.4	0.00258	56.2	-0.0178	53.9	0.0215	61.9	0.146
57.9	0.00213	56.6	-0.0182	54.3	0.0163	62.4	0.148
58.3	0.00167	57.1	-0.0185	54.7	0.0112	62.9	0.149
58.8	0.00123	57.5	-0.0189	55.2	0.00618	63.4	0.15
59.2	0.000794	58	-0.0192	55.6	0.0012	63.9	0.15
59.7	0.000378	58.4	-0.0194	56	-0.00368	64.4	0.149
60.2	-1.79e-05	58.9	-0.0196	56.5	-0.00842	64.9	0.147
60.6	-0.000392	59.4	-0.0198	56.9	-0.013	65.5	0.145
61.1	-0.00074	59.9	-0.0199	57.4	-0.0174	66	0.142
61.6	-0.00106	60.3	-0.0199	57.9	-0.0216	66.5	0.138
62	-0.00135	60.8	-0.0199	58.3	-0.0256	67.1	0.133
62.5	-0.00161	61.3	-0.0198	58.8	-0.0294	67.6	0.128
63	-0.00183	61.8	-0.0196	59.2	-0.0329	68.1	0.123
63.5	-0.00202	62.3	-0.0193	59.7	-0.0361	68.7	0.117
64	-0.00217	62.8	-0.019	60.2	-0.0391	69.2	0.112
64.5	-0.00229	63.3	-0.0186	60.7	-0.0418	69.8	0.106
65	-0.00238	63.8	-0.0182	61.2	-0.0443	70.4	0.0995
65.5	-0.00243	64.3	-0.0177	61.7	-0.0464	70.9	0.0936
66	-0.00244	64.8	-0.0171	62.1	-0.0482	71.5	0.0877
66.5	-0.00243	65.3	-0.0165	62.6	-0.0497	72.1	0.0819
67	-0.00239	65.8	-0.0158	63.1	-0.0509	72.7	0.0763
67.6	-0.00233	66.3	-0.0152	63.6	-0.0518	73.2	0.0709
68.1	-0.00224	66.9	-0.0144	64.2	-0.0524	73.8	0.0656
68.6	-0.00214	67.4	-0.0137	64.7	-0.0527	74.4	0.0604
69.1	-0.00203	67.9	-0.0129	65.2	-0.0528	75	0.0554
69.7	-0.0019	68.5	-0.0121	65.7	-0.0526	75.6	0.0505
70.2	-0.00177	69	-0.0114	66.2	-0.0523	76.2	0.0456
70.8	-0.00163	69.6	-0.0106	66.8	-0.0517	76.8	0.0408
71.3	-0.00148	70.1	-0.00989	67.3	-0.051	77.5	0.0359
71.9	-0.00133	70.7	-0.00918	67.8	-0.0502	78.1	0.0311
72.4	-0.00117	71.3	-0.0085	68.4	-0.0494	78.7	0.0263
73	-0.00101	71.8	-0.00784	68.9	-0.0484	79.3	0.0213
73.6	-0.000851	72.4	-0.00722	69.5	-0.0474	80	0.0163
74.1	-0.000686	73	-0.00661	70	-0.0464	80.6	0.0112
74.7	-0.000519	73.6	-0.00603	70.6	-0.0454	81.3	0.0059
75.3	-0.000348	74.1	-0.00547	71.1	-0.0444	81.9	0.000533
75.9	-0.000175	74.7	-0.00493	71.7	-0.0434	82.6	-0.00494
76.5	2.54e-06	75.3	-0.00441	72.3	-0.0425	83.3	-0.0105
77	0.000183	75.9	-0.00391	72.9	-0.0416	83.9	-0.0161
77.6	0.000367	76.5	-0.00342	73.4	-0.0408	84.6	-0.0217
78.2	0.000554	77.1	-0.00295	74	-0.0402	85.3	-0.0273
78.9	0.000743	77.7	-0.00249	74.6	-0.0396	86	-0.0328
79.5	0.000934	78.4	-0.00203	75.2	-0.0391	86.7	-0.0381
80.1	0.00113	79	-0.00158	75.8	-0.0387	87.3	-0.0432
80.7	0.00132	79.6	-0.00112	76.4	-0.0383	88.1	-0.0479
81.3	0.00151	80.3	-0.000671	77	-0.038	88.8	-0.0523
82	0.0017	80.9	-0.000217	77.6	-0.0378	89.5	-0.0562
82.6	0.00188	81.5	0.000238	78.3	-0.0376	90.2	-0.0595
83.2	0.00206	82.2	0.000695	78.9	-0.0374	90.9	-0.0623
83.9	0.00222	82.8	0.00115	79.5	-0.0372	91.6	-0.0645
84.5	0.00238	83.5	0.0016	80.2	-0.037	92.4	-0.066
85.2	0.00252	84.2	0.00204	80.8	-0.0367	93.1	-0.0668
85.9	0.00264	84.8	0.00246	81.4	-0.0364	93.9	-0.0669
86.5	0.00275	85.5	0.00286	82.1	-0.036	94.6	-0.0663
87.2	0.00283	86.2	0.00324	82.7	-0.0355	95.4	-0.065
87.9	0.00289	86.9	0.0036	83.4	-0.0349	96.2	-0.0631
88.6	0.00292	87.6	0.00392	84.1	-0.0343	96.9	-0.0606
89.2	0.00292	88.3	0.00421	84.7	-0.0335	97.7	-0.0577
89.9	0.0029	89	0.00446	85.4	-0.0326	98.5	-0.0543
90.6	0.00285	89.7	0.00467	86.1	-0.0316	99.3	-0.0506
91.3	0.00277	90.4	0.00485	86.8	-0.0304	100	-0.0465
92	0.00266	91.1	0.00497	87.5	-0.0291	101	-0.0423
92.8	0.00254	91.8	0.00505	88.2	-0.0277	102	-0.0379
93.5	0.00239	92.6	0.00509	88.9	-0.0261	103	-0.0334
94.2	0.00222	93.3	0.00507	89.6	-0.0244	103	-0.0288
94.9	0.00204	94	0.005	90.3	-0.0226	104	-0.0242
95.7	0.00185	94.8	0.00488	91	-0.0207	105	-0.0196
96.4	0.00165	95.5	0.00471	91.8	-0.0187	106	-0.0151
97.2	0.00145	96.3	0.00449	92.5	-0.0166	107	-0.0107
97.9	0.00125	97.1	0.00423	93.2	-0.0144	108	-0.00641
98.7	0.00105	97.8	0.00393	94	-0.0121	108	-0.00229
99.4	0.000852	98.6	0.00359	94.7	-0.00986	109	0.00165
100	0.000668	99.4	0.00322	95.5	-0.00754	110	0.00539
101	0.000497	100	0.00282	96.2	-0.00519	111	0.00892
102	0.00034	101	0.00239	97	-0.00283	112	0.0122
103	0.0002	102	0.00195	97.8	-0.000454	113	0.0154
103	7.96e-05	103	0.00148	98.6	0.00192	114	0.0183
104	-2.2e-05	103	0.001	99.4	0.00429	115	0.021
105	-0.000104	104	0.000523	100	0.00664	116	0.0236
106	-0.000168	105	4.25e-05	101	0.00897	117	0.026
107	-0.000214	106	-0.000428	102	0.0113	117	0.0282
107	-0.000246	107	-0.000879	103	0.0135	118	0.0302
108	-0.000266	108	-0.0013	103	0.0157	119	0.032
109	-0.000276	108	-0.00168	104	0.0179	120	0.0335
110	-0.000281	109	-0.00201	105	0.0199	121	0.0347
111	-0.000283	110	-0.00227	106	0.022	122	0.0356
112	-0.000285	111	-0.00247	107	0.0239	123	0.0362
113	-0.000293	112	-0.00259	108	0.0257	124	0.0362
113	-0.000308	113	-0.00262	108	0.0275	125	0.0359
114	-0.000333	114	-0.00256	109	0.0292	126	0.0351
115	-0.000372	115	-0.0024	110	0.0308	127	0.0337
116	-0.000427	116	-0.00214	111	0.0324	128	0.0318
117	-0.000499	116	-0.00178	112	0.0338	129	0.0294
118	-0.00059	117	-0.0013	113	0.0352	130	0.0264
119	-0.000701	118	-0.000723	114	0.0365	131	0.0228
120	-0.000831	119	-3.16e-05	115	0.0378	132	0.0187
121	-0.00098	120	0.000767	116	0.0389	134	0.0141
122	-0.00115	121	0.00167	116	0.04	135	0.00893
123	-0.00133	122	0.00267	117	0.0409	136	0.00329
123	-0.00153	123	0.00377	118	0.0418	137	-0.00279
124	-0.00174	124	0.00495	119	0.0426	138	-0.00925
125	-0.00195	125	0.00621	120	0.0434	139	-0.016
126	-0.00217	126	0.00754	121	0.044	140	-0.023
127	-0.00239	127	0.00891	122	0.0446	141	-0.0302
128	-0.0026	128	0.0103	123	0.045	142	-0.0375
129	-0.0028	129	0.0118	124	0.0454	144	-0.0447
130	-0.00299	130	0.0132	125	0.0457	145	-0.0519
131	-0.00316	131	0.0147	126	0.0459	146	-0.0589
132	-0.00331	132	0.0161	127	0.0459	147	-0.0657
133	-0.00344	133	0.0175	128	0.0459	148	-0.0722
134	-0.00354	134	0.0189	129	0.0457	149	-0.0784
136	-0.00361	135	0.0202	130	0.0454	151	-0.0842
137	-0.00365	137	0.0214	131	0.045	152	-0.0896
138	-0.00365	138	0.0226	132	0.0444	153	-0.0945
139	-0.00362	139	0.0237	133	0.0437	154	-0.099
140	-0.00355	140	0.0247	134	0.0429	155	-0.103
141	-0.00345	141	0.0256	135	0.0419	157	-0.107
142	-0.0033	142	0.0265	137	0.0407	158	-0.11
143	-0.00312	143	0.0272	138	0.0394	159	-0.112
144	-0.00289	144	0.0278	139	0.0379	161	-0.114
145	-0.00263	145	0.0283	140	0.0362	162	-0.116
146	-0.00233	147	0.0287	141	0.0345	163	-0.118
148	-0.002	148	0.029	142	0.0325	164	-0.119
149	-0.00162	149	0.0292	143	0.0305	166	-0.119
150	-0.00122	150	0.0292	144	0.0283	167	-0.12
151	-0.000774	151	0.0292	146	0.0261	168	-0.12
152	-0.000298	153	0.0291	147	0.0237	170	-0.12
153	0.000208	154	0.0288	148	0.0213	171	-0.12
155	0.000744	155	0.0285	149	0.0189	173	-0.119
156	0.00131	156	0.028	150	0.0164	174	-0.119
157	0.00189	157	0.0275	151	0.0139	175	-0.118
158	0.0025	159	0.0268	153	0.0115	177	-0.117
159	0.00313	160	0.026	154	0.00907	178	-0.116
161	0.00377	161	0.0252	155	0.00674	180	-0.115
162	0.00443	163	0.0242	156	0.0045	181	-0.113
163	0.00509	164	0.0231	158	0.00236	183	-0.111
164	0.00576	165	0.022	159	0.000342	184	-0.109
166	0.00642	166	0.0208	160	-0.00154	185	-0.107
167	0.00708	168	0.0194	161	-0.00327	187	-0.104
168	0.00773	169	0.018	163	-0.00485	188	-0.102
170	0.00837	170	0.0165	164	-0.00626	190	-0.0984
171	0.00898	172	0.0149	165	-0.00749	191	-0.0949
172	0.00956	173	0.0133	167	-0.00856	193	-0.0911
174	0.0101	175	0.0116	168	-0.00945	195	-0.0869
175	0.0106	176	0.0098	169	-0.0102	196	-0.0824
176	0.0111	177	0.00799	171	-0.0107	198	-0.0776
178	0.0115	179	0.00613	172	-0.0111	199	-0.0726
179	0.0118	180	0.00424	173	-0.0114	201	-0.0673
180	0.0121	182	0.00234	175	-0.0115	203	-0.0618
182	0.0123	183	0.00043	176	-0.0115	204	-0.0562
183	0.0125	184	-0.00147	178	-0.0114	206	-0.0505
185	0.0125	186	-0.00336	179	-0.0113	207	-0.0447
186	0.0125	187	-0.00522	180	-0.011	209	-0.039
188	0.0125	189	-0.00703	182	-0.0107	211	-0.0333
189	0.0123	190	-0.00879	183	-0.0104	212	-0.0277
190	0.0121	192	-0.0105	185	-0.0101	214	-0.0222
192	0.0118	193	-0.0121	186	-0.00975	216	-0.017
193	0.0114	195	-0.0136	188	-0.0094	218	-0.0121
195	0.011	197	-0.0151	189	-0.00908	219	-0.00748
196	0.0105	198	-0.0164	191	-0.00877	221	-0.00326
198	0.00993	200	-0.0176	192	-0.0085	223	0.000547
199	0.00932	201	-0.0187	194	-0.00826	225	0.0039
201	0.00866	203	-0.0197	195	-0.00806	227	0.00678
203	0.00797	205	-0.0205	197	-0.00791	228	0.00916
204	0.00725	206	-0.0212	198	-0.00781	230	0.011
206	0.0065	208	-0.0218	200	-0.00776	232	0.0124
207	0.00573	209	-0.0222	202	-0.00776	234	0.0133
209	0.00496	211	-0.0225	203	-0.0078	236	0.0137
211	0.00418	213	-0.0227	205	-0.00788	238	0.0136
212	0.00341	214	-0.0227	207	-0.008	240	0.0132
214	0.00265	216	-0.0226	208	-0.00816	242	0.0123
216	0.0019	218	-0.0223	210	-0.00834	243	0.0111
217	0.00118	220	-0.022	212	-0.00855	245	0.00954
219	0.000485	221	-0.0215	213	-0.00877	247	0.00773
221	-0.000178	223	-0.021	215	-0.009	249	0.00569
222	-0.000804	225	-0.0203	217	-0.00923	251	0.00347
224	-0.00139	227	-0.0195	218	-0.00947	253	0.0011
226	-0.00194	229	-0.0187	220	-0.0097	255	-0.00136
228	-0.00244	230	-0.0178	222	-0.00993	258	-0.00386
229	-0.00289	232	-0.0168	224	-0.0102	260	-0.00638
231	-0.0033	234	-0.0158	225	-0.0104	262	-0.00886
233	-0.00366	236	-0.0147	227	-0.0106	264	-0.0113
235	-0.00398	238	-0.0136	229	-0.0108	266	-0.0135
236	-0.00425	240	-0.0124	231	-0.0109	268	-0.0157
238	-0.00447	242	-0.0112	233	-0.0111	270	-0.0177
240	-0.00465	244	-0.0101	235	-0.0112	272	-0.0194
242	-0.00478	245	-0.00889	236	-0.0114	275	-0.021
244	-0.00488	247	-0.00771	238	-0.0115	277	-0.0223
246	-0.00494	249	-0.00654	240	-0.0116	279	-0.0234
248	-0.00497	251	-0.00539	242	-0.0117	281	-0.0242
250	-0.00496	253	-0.00425	244	-0.0117	284	-0.0248
252	-0.00492	255	-0.00314	246	-0.0118	286	-0.0251
254	-0.00485	257	-0.00205	248	-0.0119	288	-0.0252
255	-0.00476	259	-0.000998	250	-0.0119	290	-0.025
257	-0.00465	262	2.32e-05	252	-0.0119	293	-0.0246
259	-0.00451	264	0.00101	254	-0.012	295	-0.024
261	-0.00436	266	0.00196	256	-0.012	297	-0.0231
264	-0.0042	268	0.00287	258	-0.012	300	-0.0221
266	-0.00402	270	0.00374	260	-0.0121	302	-0.0208
268	-0.00383	272	0.00458	262	-0.0121	305	-0.0193
270	-0.00364	274	0.00538	264	-0.0121	307	-0.0177
272	-0.00344	276	0.00614	266	-0.0121	310	-0.0159
274	-0.00323	279	0.00687	269	-0.0122	312	-0.0139
276	-0.00302	281	0.00756	271	-0.0122	315	-0.0118
278	-0.00281	283	0.00823	273	-0.0122	317	-0.00958
280	-0.0026	285	0.00886	275	-0.0122	320	-0.00722
283	-0.00239	288	0.00947	277	-0.0122	322	-0.00474
285	-0.00218	290	0.0101	279	-0.0122	325	-0.00214
287	-0.00198	292	0.0106	282	-0.0122	327	0.000551
289	-0.00177	295	0.0111	284	-0.0122	330	0.00335
291	-0.00157	297	0.0117	286	-0.0122	333	0.00624
294	-0.00137	299	0.0122	288	-0.0122	335	0.00922
296	-0.00118	302	0.0126	291	-0.0122	338	0.0123
298	-0.000984	304	0.0131	293	-0.0121	341	0.0155
301	-0.000794	306	0.0136	295	-0.0121	344	0.0188
303	-0.000607	309	0.014	298	-0.012	346	0.0221
305	-0.000421	311	0.0144	300	-0.0119	349	0.0256
308	-0.000237	314	0.0149	303	-0.0118	352	0.0292
310	-5.29e-05	316	0.0153	305	-0.0117	355	0.0329
312	0.000131	319	0.0157	307	-0.0116	358	0.0367
315	0.000315	321	0.0161	310	-0.0114	361	0.0407
317	0.0005	324	0.0164	312	-0.0113	363	0.0448
320	0.000688	327	0.0168	315	-0.0111	366	0.0491
322	0.000878	329	0.0171	317	-0.0109	369	0.0535
325	0.00107	332	0.0175	320	-0.0106	372	0.058
327	0.00127	334	0.0178	322	-0.0104	375	0.0628
330	0.00147	337	0.0181	325	-0.0101	378	0.0677
332	0.00168	340	0.0184	328	-0.0098	381	0.0728
335	0.00189	342	0.0187	330	-0.00948	384	0.078
338	0.00211	345	0.019	333	-0.00915	387	0.0835
340	0.00234	348	0.0193	335	-0.00879	391	0.0892
343	0.00257	351	0.0195	338	-0.00842	394	0.095
345	0.00281	353	0.0197	341	-0.00802	397	0.101
348	0.00305	356	0.02	344	-0.00761	400	0.107
351	0.00331	359	0.0202	346	-0.00719	403	0.114
354	0.00357	362	0.0204	349	-0.00675	407	0.12
356	0.00384	365	0.0205	352	-0.00629	410	0.127
359	0.00411	368	0.0207	355	-0.00583	413	0.134
362	0.00439	371	0.0209	358	-0.00535	416	0.141
365	0.00468	374	0.021	360	-0.00486	420	0.149
367	0.00497	377	0.0211	363	-0.00436	423	0.156
370	0.00527	380	0.0212	366	-0.00386	427	0.164
373	0.00557	383	0.0213	369	-0.00334	430	0.172
376	0.00588	386	0.0214	372	-0.00282	433	0.18
379	0.00619	389	0.0215	375	-0.0023	437	0.188
382	0.0065	392	0.0216	378	-0.00177	440	0.196
385	0.00682	395	0.0217	381	-0.00124	444	0.204
388	0.00713	398	0.0217	384	-0.000708	448	0.213
391	0.00745	401	0.0218	387	-0.000173	451	0.221
394	0.00776	404	0.0218	390	0.000363	455	0.23
397	0.00808	408	0.0219	393	0.000899	458	0.238
400	0.00839	411	0.0219	396	0.00143	462	0.247
403	0.0087	414	0.0219	400	0.00197	466	0.255
406	0.009	417	0.022	403	0.0025	470	0.263
410	0.0093	421	0.022	406	0.00304	473	0.272
413	0.00959	424	0.022	409	0.00356	477	0.28
416	0.00987	428	0.022	413	0.00409	481	0.288
419	0.0101	431	0.022	416	0.00462	485	0.296
422	0.0104	434	0.022	419	0.00514	489	0.304
426	0.0107	438	0.022	423	0.00566	493	0.312
429	0.0109	441	0.0221	426	0.00617	497	0.319
432	0.0111	445	0.0221	429	0.00668	501	0.326
436	0.0114	448	0.0221	433	0.00719	505	0.333
439	0.0116	452	0.0221	436	0.00769	509	0.34
442	0.0118	456	0.022	440	0.00819	513	0.346
446	0.0119	459	0.022	443	0.00868	517	0.352
449	0.0121	463	0.022	447	0.00917	521	0.358
453	0.0122	466	0.022	450	0.00965	525	0.363
456	0.0124	470	0.022	454	0.0101	530	0.368
460	0.0125	474	0.022	457	0.0106	534	0.373
463	0.0126	478	0.022	461	0.0111	538	0.377
467	0.0127	482	0.0219	465	0.0115	542	0.381
471	0.0127	485	0.0219	469	0.012	547	0.384
474	0.0128	489	0.0219	472	0.0124	551	0.387
478	0.0128	493	0.0219	476	0.0129	556	0.39
482	0.0129	497	0.0219	480	0.0133	560	0.392
485	0.0129	501	0.0218	484	0.0137	565	0.393
489	0.0129	505	0.0218	488	0.0141	569	0.394
493	0.0129	509	0.0218	491	0.0146	574	0.395
497	0.0128	513	0.0217	495	0.015	578	0.395
501	0.0128	517	0.0217	499	0.0154	583	0.395
505	0.0127	521	0.0217	503	0.0157	588	0.394
509	0.0127	525	0.0217	507	0.0161	592	0.393
512	0.0126	530	0.0216	511	0.0165	597	0.392
516	0.0125	534	0.0216	515	0.0168	602	0.39
520	0.0124	538	0.0216	520	0.0172	607	0.388
525	0.0123	542	0.0216	524	0.0175	612	0.385
529	0.0122	547	0.0215	528	0.0179	617	0.383
533	0.0121	551	0.0215	532	0.0182	622	0.38
537	0.012	555	0.0215	536	0.0185	627	0.376
541	0.0119	560	0.0215	541	0.0188	632	0.372
545	0.0117	564	0.0214	545	0.0191	637	0.369
549	0.0116	569	0.0214	549	0.0193	642	0.364
554	0.0115	573	0.0214	554	0.0196	647	0.36
558	0.0113	578	0.0214	558	0.0199	652	0.356
562	0.0112	582	0.0214	563	0.0201	657	0.351
567	0.011	587	0.0214	567	0.0203	663	0.346
571	0.0109	592	0.0213	572	0.0206	668	0.341
576	0.0107	596	0.0213	576	0.0204	673	0.336
580	0.0105	601	0.0213	581	0.0206	679	0.331
584	0.0104	606	0.0213	585	0.0208	684	0.325
589	0.0102	611	0.0213	590	0.0209	690	0.32
594	0.0101	616	0.0213	595	0.0211	695	0.315
598	0.00992	621	0.0214	600	0.0212	701	0.309
603	0.00976	626	0.0214	604	0.0212	707	0.304
608	0.00961	630	0.0214	609	0.0213	712	0.298
612	0.00945	636	0.0214	614	0.0215	718	0.293
617	0.0093	641	0.0214	619	0.0227	724	0.287
622	0.00916	646	0.0215	624	0.0229	730	0.282
627	0.00902	651	0.0215	629	0.0231	735	0.276
631	0.00888	656	0.0215	634	0.0232	741	0.271
636	0.00874	661	0.0216	639	0.0234	747	0.265
641	0.00861	666	0.0216	644	0.0247	753	0.26
646	0.00849	672	0.0216	649	0.0249	759	0.254
651	0.00837	677	0.0217	654	0.0257	765	0.249
656	0.00826	683	0.0215	660	0.0259	772	0.243
661	0.00816	688	0.0215	665	0.0261	778	0.238
667	0.00806	693	0.0215	670	0.0253	784	0.232
672	0.00797	699	0.0216	675	0.0254	790	0.227
677	0.00788	705	0.0216	681	0.0245	797	0.221
682	0.0078	710	0.0215	686	0.0247	803	0.216
688	0.00774	716	0.0215	692	0.0252	810	0.21
693	0.00767	721	0.0216	697	0.0253	816	0.205
698	0.00762	727	0.0216	703	0.0255	823	0.199
704	0.00757	733	0.0217	709	0.0251	829	0.194
709	0.00753	739	0.0216	714	0.0252	836	0.189
715	0.0075	745	0.0216	720	0.026	843	0.183
720	0.00748	751	0.0217	726	0.0261	849	0.178
726	0.00746	757	0.0218	731	0.0257	856	0.172
731	0.00745	763	0.0219	737	0.0258	863	0.167
737	0.00745	769	0.0217	743	0.0244	870	0.161
743	0.00745	775	0.0218	749	0.0245	877	0.156
749	0.00747	781	0.0218	755	0.0247	884	0.15
754	0.00748	787	0.0218	761	0.026	891	0.145
760	0.0075	793	0.0219	767	0.0262	898	0.14
766	0.00753	800	0.0217	773	0.0276	906	0.134
772	0.00757	806	0.0218	779	0.0278	913	0.129
778	0.00761	813	0.0215	786	0.0256	920	0.123
784	0.00765	819	0.0215	792	0.0258	928	0.125
790	0.0077	826	0.0215	798	0.0253	935	0.119
796	0.00775	832	0.0216	805	0.0255	943	0.116
803	0.0078	839	0.0218	811	0.0294	950	0.111
809	0.00804	845	0.0219	818	0.0296	958	0.105
815	0.0081	852	0.0225	824	0.0274	966	0.107
821	0.00817	859	0.0225	831	0.0275	973	0.101
828	0.00835	866	0.0226			981	0.0997
834	0.00842	873	0.0222			989	0.0941
841	0.00851	880	0.0222			997	0.0885
847	0.00858	887	0.0222			1000	0.0886
854	0.0086	894	0.0222			1010	0.083
860	0.00867	901	0.0229			1020	0.0838
867	0.00875	908	0.0229			1030	0.0782
874	0.00873	915	0.0226			1040	0.0814
881	0.0088	922	0.0226			1050	0.0758
887	0.00895	930	0.0229			1050	0.0789
894	0.00903	937	0.0211			1060	0.0734
901	0.00927	945	0.0211			1070	0.0762
908	0.00935	952	0.0177			1080	0.0706
915	0.00967	960	0.0177			1090	0.065
922	0.00975					1100	0.0668
930	0.00983					1110	0.0612
937	0.00984					1120	0.0613
944	0.00992					1120	0.0557
951	0.00985					1130	0.0584
959	0.00992					1140	0.0528
966	0.00951					1150	0.0464
974	0.00958					1160	0.0408
981	0.00967					1170	0.0269
989	0.00974					1180	0.0213
997	0.0102					1190	0.00789
1000	0.0103					1200	0.00217
1010	0.0104					1210	0.00757
1020	0.0105					1220	0.017
1030	0.0112					1230	0.0114
1040	0.0112					1240	0.0126
1040	0.012					1250	0.00701
1050	0.0121					1260	0.0133
1060	0.0131					1270	0.00757
1070	0.0138					1280	0.00791
1080	0.0139					1290	0.00212
1090	0.0139
1090	0.014
1100	0.0141
1110	0.0142

## Sheet: 3D graph
Concentration	50 mM NaCl	150 mM NaCl	500 mM NaCl	pH 6.0	pH 6.5	pH 7.0	pH 7.5
0.03 mg/mL	12.8	8.4	8.7	9.3	8	8.9	8.7
0.1 mg/mL	16.4	11	11.2	12.6	12.7	11.4	11.3
0.3 mg/mL	20.1	13.2	12.7	21.5	14.7	12.4	12.8
1 mg/mL	24.5	15.4	13.4	23.1	16.6	14.3	13.6

## Sheet: Activity
NaTC and/or PS effect
	Specific activity (U/mg)
	+NaTC/+PS	-NaTC/-A3PS	+NaTC/+PS
hGALC	1274273	1559892	1555766
pH effect
	Specific activity (U/mg)
	pH 4.6	pH 5.0	pH5.6	pH 6.0
hGALC	1519896	1225167	870044	603573
